# Supplementary material for: Genomic Analysis of Adaptability and Genetic Structure of Jabal Akhdar Goats: Evidence of Positive Selection in an Indigenous Omani Breed
Source: Biology (Basel). 2025 Jun 25;14(7):761. doi: 10.3390/biology14070761 (PMC12292401; doi:10.3390/biology14070761)
Supplement: Supplementary file 1 [file biology-14-00761-s001.zip]

Archive with 8 entries (8 files):
- Supplementary_material.pdf
- Table_S1_update.xlsx
- Table_S2_update.xlsx
- Table_S3_update.xlsx
- Table_S4_update.xlsx
- Table_S5_update.xlsx
- Table_S6_update.xlsx
- Table_S7_update.xlsx
