# Supplementary material for: Genomic Analysis of Adaptability and Genetic Structure of Jabal Akhdar Goats: Evidence of Positive Selection in an Indigenous Omani Breed
Source: Biology (Basel). 2025 Jun 25;14(7):761. doi: 10.3390/biology14070761 (PMC12292401; doi:10.3390/biology14070761)
Supplement: Supplementary file 1 [file biology-14-00761-s001.zip › Table_S1_update.xlsx]

## Sheet: CV
Table S1: The cross validation (CV) error of the different cluster values (K) on datasets 1 and 2
Dataset 1
Cluster value (K)	CV error
(K=1):	0.66054
(K=2):	0.62781
(K=3):	0.62502
(K=4):	0.62775
(K=5):	0.62258
Dataset 2
Cluster value (K)	CV error
(K=1):	0.62246
(K=2):	0.61051
(K=3):	0.6041
