# Supplementary material for: Genomic Analysis of Adaptability and Genetic Structure of Jabal Akhdar Goats: Evidence of Positive Selection in an Indigenous Omani Breed
Source: Biology (Basel). 2025 Jun 25;14(7):761. doi: 10.3390/biology14070761 (PMC12292401; doi:10.3390/biology14070761)
Supplement: Supplementary file 1 [file biology-14-00761-s001.zip › Table_S2_update.xlsx]

## Sheet: Sheet1
Table S2: The inbreeding coefficient (FROH) for the different goat breeds inculded in the study. JA= Jabal Al-Akhdar breed from Oman. BRK= Barki breed from Egypt. SID= Saidi breed from Egypt
id	group	Froh_genome
1	JA	0.127822
10	JA	0.1231
11	JA	0.248364
12	JA	0.140296
13	JA	0.174677			0.043667
14	JA	0.138506
15	JA	0.0945921
16	JA	0.117376
17	JA	0.106635
18	JA	0.132809
19	JA	0.198027
2	JA	0.089309
20	JA	0.145822
21	JA	0.232572
22	JA	0.140408
23	JA	0.249482
24	JA	0.161453
25	JA	0.150093
26	JA	0.0681828
27	JA	0.146561
28	JA	0.134852
29	JA	0.156179
3	JA	0.144509
30	JA	0.143229
31	JA	0.171605
32	JA	0.162644
34	JA	0.149541
35	JA	0.142594
37	JA	0.164862
38	JA	0.167351
39	JA	0.128462
4	JA	0.136321
40	JA	0.129161
41	JA	0.212312
42	JA	0.147084
43	JA	0.152442
44	JA	0.141521
45	JA	0.167132
46	JA	0.164
47	JA	0.136029
48	JA	0.138389
49	JA	0.197799
5	JA	0.122857
50	JA	0.128544
51	JA	0.280731
54A	JA	0.240385
54B	JA	0.136881
56	JA	0.188317
57	JA	0.293418
59	JA	0.146942
6	JA	0.122091
60	JA	0.125467
62	JA	0.153098
63	JA	0.164643
64	JA	0.132245
65	JA	0.166105
67	JA	0.133733
68	JA	0.21112
69	JA	0.137744
7	JA	0.123124
70	JA	0.162739
71	JA	0.136791
72	JA	0.169007
73	JA	0.152394
74	JA	0.132096
75	JA	0.125645
76	JA	0.201089
8	JA	0.254886
9	JA	0.23045
EG_BRK0001	BRK	0.0312345
EG_BRK0002	BRK	0.0321502
EG_BRK0003	BRK	0.0820455
EG_BRK0004	BRK	0.0290453
EG_BRK0005	BRK	0.0276647
EG_BRK0006	BRK	0.0356654
EG_BRK0007	BRK	0.034743
EG_BRK0008	BRK	0.0256025
EG_BRK0009	BRK	0.0316095
EG_BRK0010	BRK	0.0443723
EG_BRK0011	BRK	0.0290047
EG_BRK0013	BRK	0.0296288
EG_BRK0014	BRK	0.0232609
EG_BRK0015	BRK	0.125234
EG_BRK0016	BRK	0.0323237
EG_BRK0017	BRK	0.0301936
EG_BRK0018	BRK	0.0278572
EG_BRK0019	BRK	0.315855
EG_BRK0020	BRK	0.0280627
EG_BRK0021	BRK	0.0299776
EG_BRK0022	BRK	0.0231114
EG_BRK0023	BRK	0.12044
EG_BRK0024	BRK	0.0372723
EG_BRK0025	BRK	0.0321604
EG_BRK0026	BRK	0.0281327
EG_BRK0027	BRK	0.233907
EG_BRK0028	BRK	0.033837
EG_BRK0029	BRK	0.0276992
EG_BRK0030	BRK	0.0357943
EG_BRK0031	BRK	0.0282494
EG_BRK0032	BRK	0.0449252
EG_BRK0033	BRK	0.0308623
EG_BRK0034	BRK	0.225914
EG_BRK0035	BRK	0.0315862
EG_BRK0036	BRK	0.0254488
EG_BRK0037	BRK	0.0283485
EG_BRK0038	BRK	0.024472
EG_BRK0039	BRK	0.0365201
EG_BRK0040	BRK	0.0346976
EG_BRK0042	BRK	0.027794
EG_BRK0043	BRK	0.0303504
EG_BRK0044	BRK	0.0771911
EG_BRK0046	BRK	0.0347088
EG_BRK0047	BRK	0.0364219
EG_BRK0048	BRK	0.0329547
EG_BRK0049	BRK	0.0770574
EG_BRK0050	BRK	0.0388113
EG_BRK0051	BRK	0.108768
EG_BRK0052	BRK	0.0227354
EG_BRK0053	BRK	0.0330501
EG_BRK0054	BRK	0.0290217
EG_BRK0055	BRK	0.0284223
EG_BRK0056	BRK	0.0251205
EG_BRK0057	BRK	0.0296537
EG_BRK0058	BRK	0.0313124
EG_BRK0059	BRK	0.0247445
EG_BRK0060	BRK	0.0363698
EG_BRK0061	BRK	0.0281177
EG_BRK0062	BRK	0.0299321
EG_BRK0063	BRK	0.0301388
EG_BRK0064	BRK	0.0310487
EG_BRK0065	BRK	0.0282349
EG_BRK0066	BRK	0.176126
EG_BRK0067	BRK	0.0283859
EG_BRK0068	BRK	0.0286707
EG_BRK0069	BRK	0.0264153
EG_BRK0070	BRK	0.0290738
EG_BRK0071	BRK	0.028907
EG_BRK0072	BRK	0.0306728
EG_BRK0073	BRK	0.0337562
EG_BRK0074	BRK	0.037603
EG_BRK0075	BRK	0.031117
EG_BRK0077	BRK	0.148622
EG_BRK0078	BRK	0.0273232
EG_BRK0079	BRK	0.119057
EG_BRK0080	BRK	0.0334544
EG_BRK0081	BRK	0.0271408
EG_BRK0082	BRK	0.0292046
EG_BRK0083	BRK	0.109597
EG_BRK0085	BRK	0.0357547
EG_BRK0086	BRK	0.0929853
EG_BRK0087	BRK	0.061549
EG_BRK0088	BRK	0.0425693
EG_BRK0089	BRK	0.0342341
EG_BRK0091	BRK	0.0324492
EG_BRK0092	BRK	0.0261281
EG_BRK0093	BRK	0.0303045
EG_BRK0094	BRK	0.0777721
EG_BRK0095	BRK	0.0661495
EG_BRK0096	BRK	0.0249178
EG_BRK0097	BRK	0.030372
EG_BRK0098	BRK	0.0426404
EG_BRK0099	BRK	0.0233524
EG_BRK0100	BRK	0.164233
EG_BRK0102	BRK	0.0402702
EG_BRK0103	BRK	0.0340572
EG_BRK0104	BRK	0.0458326
EG_BRK0106	BRK	0.0322018
EG_BRK0107	BRK	0.0343819
EG_BRK0108	BRK	0.0354332
EG_BRK0109	BRK	0.0329312
EG_BRK0110	BRK	0.113202
EG_BRK0111	BRK	0.0456835
EG_BRK0112	BRK	0.0345243
EG_BRK0113	BRK	0.024942
EG_BRK0114	BRK	0.0291371
EG_BRK0115	BRK	0.0329423
EG_BRK0116	BRK	0.0629099
EG_BRK0117	BRK	0.151291
EG_BRK0118	BRK	0.051306
EG_BRK0119	BRK	0.0319877
EG_BRK0120	BRK	0.123709
EG_BRK0121	BRK	0.0341353
EG_BRK0122	BRK	0.0357583
EG_BRK0123	BRK	0.0472238
EG_BRK0124	BRK	0.0356379
EG_BRK0125	BRK	0.0283506
EG_BRK0126	BRK	0.0261804
EG_BRK0127	BRK	0.0354674
EG_BRK0128	BRK	0.0337156
EG_BRK0129	BRK	0.0431791
EG_BRK0130	BRK	0.0248306
EG_BRK0131	BRK	0.103112
EG_BRK0132	BRK	0.0354056
EG_BRK0134	BRK	0.0283205
EG_BRK0135	BRK	0.234941
EG_BRK0136	BRK	0.0346313
EG_BRK0137	BRK	0.0352684
EG_SID0001	SID	0.0350296
EG_SID0002	SID	0.036296
EG_SID0003	SID	0.218512
EG_SID0004	SID	0.201595
EG_SID0005	SID	0.0457732
EG_SID0006	SID	0.465133
EG_SID0007	SID	0.231553
EG_SID0008	SID	0.0457727
EG_SID0009	SID	0.305308
EG_SID0010	SID	0.0412326
EG_SID0011	SID	0.0374327
EG_SID0012	SID	0.0367199
EG_SID0013	SID	0.131989
EG_SID0014	SID	0.0339042
EG_SID0015	SID	0.0346791
EG_SID0016	SID	0.0330336
EG_SID0017	SID	0.0608224
EG_SID0018	SID	0.0397428
EG_SID0019	SID	0.0579654
EG_SID0020	SID	0.0329779
EG_SID0021	SID	0.0372846
EG_SID0022	SID	0.0807307
EG_SID0023	SID	0.0330862
EG_SID0024	SID	0.0415368
EG_SID0025	SID	0.0365683
EG_SID0026	SID	0.0351546
EG_SID0027	SID	0.0346499
EG_SID0028	SID	0.0361848
EG_SID0029	SID	0.0434415
EG_SID0030	SID	0.206274
EG_SID0031	SID	0.27967
EG_SID0032	SID	0.0545042
EG_SID0033	SID	0.255082
EG_SID0034	SID	0.0371425
EG_SID0035	SID	0.118657
EG_SID0036	SID	0.0364339
EG_SID0037	SID	0.033915
EG_SID0038	SID	0.0625267
EG_SID0039	SID	0.049225
EG_SID0040	SID	0.0362675
EG_SID0041	SID	0.0435305
EG_SID0042	SID	0.0409076
EG_SID0043	SID	0.288238
EG_SID0044	SID	0.0342133
EG_SID0045	SID	0.0356939
EG_SID0046	SID	0.0318115
EG_SID0047	SID	0.0353729
EG_SID0048	SID	0.0422448
EG_SID0049	SID	0.0291462
EG_SID0050	SID	0.0341119
EG_SID0051	SID	0.0435261
EG_SID0052	SID	0.0374157
EG_SID0053	SID	0.0349146
EG_SID0054	SID	0.0987808
EG_SID0055	SID	0.0315144
EG_SID0056	SID	0.038929
EG_SID0057	SID	0.0385928
EG_SID0058	SID	0.0954826
EG_SID0059	SID	0.0279517
EG_SID0060	SID	0.0353373
