# Supplementary material for: Genomic Analysis of Adaptability and Genetic Structure of Jabal Akhdar Goats: Evidence of Positive Selection in an Indigenous Omani Breed
Source: Biology (Basel). 2025 Jun 25;14(7):761. doi: 10.3390/biology14070761 (PMC12292401; doi:10.3390/biology14070761)
Supplement: Supplementary file 1 [file biology-14-00761-s001.zip › Table_S3_update.xlsx]

## Sheet: ROH
Table S3: Runs of homozygosity (ROH) islands, and candidate iHS and Rsb regions on the genome of Jabal Akhdar goats
Chromosome	start (bp)	end (bp)	size (bp)
5	40871415	51820024	10948610
6	85428688	87676522	2247835
10	66706422	74652826	7946405
12	55086218	65497228	10411011
14	13135079	22087218	8952140
22	29109938	36059920	6949983

## Sheet: iHS
						List of SNPs in Window
Chromosome	start (bp)	stop (bp)	size (bp)	Mean_iHS	P-value	SNP1	SNP2	SNP3	SNP4	SNP5	SNP6	SNP7	SNP8	SNP9	SNP10	SNP11	SNP12	SNP13	SNP14	SNP15
2	46521803	47550145	1028342	-0.93295	0.00212176	snp40350-scaffold515-2229611	snp40349-scaffold515-2196416	snp40348-scaffold515-2159850	snp40346-scaffold515-2096232	snp40341-scaffold515-1890107	snp40340-scaffold515-1841699	snp40338-scaffold515-1735244	snp40336-scaffold515-1649445	snp40334-scaffold515-1588557	snp40332-scaffold515-1494216	snp40331-scaffold515-1462180	snp40330-scaffold515-1424494	snp40329-scaffold515-1374008	snp40327-scaffold515-1244471	snp40326-scaffold515-1202218
3	18882405	19721842	839437	-1.11583	0.00030303	snp57199-scaffold910-940633	snp57201-scaffold910-1042830	snp57202-scaffold910-1099311	snp57203-scaffold910-1130900	snp57204-scaffold910-1211067	snp57205-scaffold910-1243872	snp57206-scaffold910-1289981	snp41850-scaffold545-1261306	snp41847-scaffold545-1122742	snp41845-scaffold545-1048631	snp41844-scaffold545-1011085	snp41843-scaffold545-952728	snp41842-scaffold545-906069	snp41841-scaffold545-870713	snp41840-scaffold545-830094
15	25791059	26664476	873417	1.14851	0.00272801	snp54751-scaffold837-3138756	snp54753-scaffold837-3247168	snp54754-scaffold837-3287660	snp54755-scaffold837-3320597	snp54757-scaffold837-3381826	snp54759-scaffold837-3479220	snp54760-scaffold837-3521681	snp54761-scaffold837-3571591	snp54763-scaffold837-3660638	snp17386-scaffold1801-8281	snp17387-scaffold1801-47409	snp17388-scaffold1801-128439	snp17390-scaffold1801-201895	snp14721-scaffold1592-691602	snp14720-scaffold1592-661412
16	57898770	59187675	1288905	1.16461	0.00212176	snp8612-scaffold131-1514160	snp8608-scaffold131-1347398	snp8607-scaffold131-1303349	snp8602-scaffold131-1092240	snp8600-scaffold131-1032773	snp8598-scaffold131-898736	snp8597-scaffold131-867918	snp8594-scaffold131-745012	snp8592-scaffold131-651705	snp8590-scaffold131-590370	snp8587-scaffold131-434929	snp8585-scaffold131-326645	snp8584-scaffold131-290580	snp8583-scaffold131-255132	snp8582-scaffold131-220603
19	42468977	43918504	1449527	1.2019	0.000909275	snp38552-scaffold488-1137506	snp30168-scaffold3312-295719	snp30165-scaffold3312-172813	snp30163-scaffold3312-84389	snp14763-scaffold1594-1656478	snp14762-scaffold1594-1623317	snp14761-scaffold1594-1591976	snp14760-scaffold1594-1545320	snp14756-scaffold1594-1418947	snp14753-scaffold1594-1295602	snp14747-scaffold1594-979468	snp14746-scaffold1594-943764	snp14745-scaffold1594-909141	snp14743-scaffold1594-831482	snp14741-scaffold1594-762715

## Sheet: Rsb
						List of SNPs in Window
Chromosome	start (bp)	stop (bp)	size (bp)	Mean_Rsb	P-value	SNP1	SNP2	SNP3	SNP4	SNP5	SNP6	SNP7	SNP8	SNP9	SNP10	SNP11	SNP12	SNP13	SNP14	SNP15
1	114685459	115664752	979293	2.94089	0.000245519	snp394-scaffold1009-1164506	snp391-scaffold1009-1024556	snp390-scaffold1009-978822	snp389-scaffold1009-949628	snp388-scaffold1009-917284	snp387-scaffold1009-876935	snp385-scaffold1009-746067	snp384-scaffold1009-713078	snp382-scaffold1009-601913	snp381-scaffold1009-543452	snp379-scaffold1009-475028	snp378-scaffold1009-428918	snp374-scaffold1009-279487	snp373-scaffold1009-223285	snp372-scaffold1009-187446
6	73379964	74138059	758095	2.36203	0.00442037	snp58153-scaffold94-8046635	snp58154-scaffold94-8085360	snp58155-scaffold94-8119638	snp11743-scaffold1432-949027	snp11742-scaffold1432-903736	snp11741-scaffold1432-851771	snp11740-scaffold1432-801565	snp11739-scaffold1432-758413	snp11738-scaffold1432-717651	snp11737-scaffold1432-680891	snp11736-scaffold1432-648951	snp11735-scaffold1432-594891	snp11734-scaffold1432-560164	snp11732-scaffold1432-494369	snp11729-scaffold1432-354841
6	83649734	84670923	1021189	2.15084	0.00884081	snp36222-scaffold433-1408607	snp36223-scaffold433-1442030	snp36225-scaffold433-1504984	snp36229-scaffold433-1724202	snp36231-scaffold433-1813258	snp36232-scaffold433-1851751	snp36233-scaffold433-1880537	snp36234-scaffold433-1944012	snp36236-scaffold433-2014363	snp36239-scaffold433-2114932	snp36240-scaffold433-2150890	snp36243-scaffold433-2290839	snp36244-scaffold433-2327090	snp36245-scaffold433-2369729	snp36246-scaffold433-2410081
10	47605286	48591823	986537	2.66474	0.001719	snp25250-scaffold259-7852892	snp25252-scaffold259-7916498	snp48012-scaffold68-85472	snp48013-scaffold68-128595	snp48015-scaffold68-233695	snp48016-scaffold68-267357	snp48017-scaffold68-302493	snp48018-scaffold68-332995	snp48021-scaffold68-426568	snp48024-scaffold68-555317	snp48025-scaffold68-584411	snp48026-scaffold68-632635	snp48027-scaffold68-725404	snp48029-scaffold68-814102	snp48030-scaffold68-849297
10	52347678	53072715	725037	2.46061	0.00343805	snp10197-scaffold1366-438505	snp10196-scaffold1366-392648	snp10195-scaffold1366-340002	snp10194-scaffold1366-308632	snp10192-scaffold1366-231407	snp10191-scaffold1366-174184	snp10190-scaffold1366-131881	snp10188-scaffold1366-22556	snp57333-scaffold912-3187741	snp57332-scaffold912-3155590	snp57331-scaffold912-3116639	snp57330-scaffold912-3075066	snp57328-scaffold912-3001140	snp57327-scaffold912-2963671	snp57326-scaffold912-2918560
15	26968662	27805863	837201	2.87469	0.000491099	snp14713-scaffold1592-352513	snp14712-scaffold1592-315271	snp14710-scaffold1592-220454	snp14709-scaffold1592-178481	snp14708-scaffold1592-113150	snp14707-scaffold1592-80912	snp14706-scaffold1592-50214	snp14705-scaffold1592-16593	snp14422-scaffold1574-395882	snp14421-scaffold1574-349180	snp14420-scaffold1574-300536	snp14419-scaffold1574-256502	snp14418-scaffold1574-200302	snp14417-scaffold1574-164339	snp14414-scaffold1574-28641
17	45979987	47448347	1468360	2.48113	0.00319247	snp19724-scaffold199-879358	snp19723-scaffold199-841173	snp19719-scaffold199-680136	snp19718-scaffold199-650549	snp19712-scaffold199-381535	snp19711-scaffold199-350112	snp19709-scaffold199-276165	snp19708-scaffold199-216521	snp19705-scaffold199-106207	snp21835-scaffold2141-2672	snp21837-scaffold2141-62604	snp21838-scaffold2141-100896	snp21839-scaffold2141-136452	snp21842-scaffold2141-259054	snp21848-scaffold2141-566503
18	19792565	20687151	894586	2.2724	0.00589385	snp40200-scaffold512-1839155	snp40199-scaffold512-1771063	snp40198-scaffold512-1719413	snp40197-scaffold512-1688329	snp40196-scaffold512-1650513	snp40194-scaffold512-1581623	snp40193-scaffold512-1535132	snp40190-scaffold512-1428036	snp40188-scaffold512-1366302	snp40186-scaffold512-1255298	snp40185-scaffold512-1223184	snp40184-scaffold512-1188727	snp40181-scaffold512-1044715	snp40180-scaffold512-985026	snp40179-scaffold512-943508
