# Supplementary material for: Genomic Analysis of Adaptability and Genetic Structure of Jabal Akhdar Goats: Evidence of Positive Selection in an Indigenous Omani Breed
Source: Biology (Basel). 2025 Jun 25;14(7):761. doi: 10.3390/biology14070761 (PMC12292401; doi:10.3390/biology14070761)
Supplement: Supplementary file 1 [file biology-14-00761-s001.zip › Table_S4_update.xlsx]

## Sheet: ROH
Table S4: Runs of homozygosity (ROH) islands and iHS candidate regions on the genome of desert goat breeds
chromosome	start (bp)	end (bp)
6	84550454	87091435
12	57389946	63788899

## Sheet: iHS
					List of SNPs in Window
Chr	start	stop	Mean_Statistic	pval	SNP1	SNP2	SNP3	SNP4	SNP5	SNP6	SNP7	SNP8	SNP9	SNP10	SNP11	SNP12	SNP13	SNP14	SNP15
5	37256426	38314809	-1.06645	0.00451087	snp12733-scaffold149-215097	snp12738-scaffold149-435094	snp12740-scaffold149-513479	snp12742-scaffold149-604458	snp12743-scaffold149-640801	snp12745-scaffold149-803866	snp12746-scaffold149-854352	snp12747-scaffold149-909589	snp12748-scaffold149-942439	snp12749-scaffold149-976393	snp12750-scaffold149-1005378	snp12753-scaffold149-1131695	snp12754-scaffold149-1186113	snp12755-scaffold149-1232069	snp12756-scaffold149-1263688
5	63498948	64766268	1.43179	0.00261153	snp28720-scaffold310-599461	snp28725-scaffold310-818072	snp28726-scaffold310-887565	snp28728-scaffold310-994469	snp28731-scaffold310-1121693	snp28733-scaffold310-1215998	snp28734-scaffold310-1265459	snp28736-scaffold310-1338098	snp28737-scaffold310-1376618	snp28739-scaffold310-1501461	snp28741-scaffold310-1579060	snp28742-scaffold310-1610155	snp28743-scaffold310-1646317	snp28747-scaffold310-1813453	snp28748-scaffold310-1882369
6	85633298	86088596	1.61178	0.00118703	snp20850-scaffold2046-113028	snp59410-scaffold980-39769	snp59413-scaffold980-176278	snp59414-scaffold980-228963	snp59416-scaffold980-293987	snp59417-scaffold980-295173	snp59426-scaffold980-307288	snp60000-CSN1S1-ex17	snp59428-scaffold980-310410	snp59429-scaffold980-310523	snp59439-scaffold980-324311	snp59441-scaffold980-325353	snp59450-scaffold980-400667	snp59451-scaffold980-402598	snp59454-scaffold980-403305
7	59534189	60281051	-1.39411	0.0021367	snp10063-scaffold1356-3527945	snp30692-scaffold339-5701455	snp30690-scaffold339-5599911	snp30689-scaffold339-5567228	snp30688-scaffold339-5531611	snp30687-scaffold339-5490945	snp30686-scaffold339-5457387	snp30684-scaffold339-5350025	snp30683-scaffold339-5315925	snp30682-scaffold339-5258982	snp30681-scaffold339-5230221	snp30680-scaffold339-5200334	snp30679-scaffold339-5167374	snp30678-scaffold339-5138454	snp30675-scaffold339-4996663
11	69336884	70188838	1.4971	0.0021367	snp17913-scaffold185-4548699	snp17911-scaffold185-4449221	snp17910-scaffold185-4420563	snp17909-scaffold185-4388837	snp17908-scaffold185-4327154	snp17906-scaffold185-4239547	snp17905-scaffold185-4194006	snp17903-scaffold185-4128166	snp17902-scaffold185-4099572	snp17901-scaffold185-4066796	snp17895-scaffold185-3851100	snp17894-scaffold185-3812779	snp17893-scaffold185-3777014	snp17892-scaffold185-3731515	snp17891-scaffold185-3697562
12	44165762	45352012	-1.63677	0.000237361	snp53662-scaffold817-625200	snp53661-scaffold817-570565	snp53660-scaffold817-516359	snp53657-scaffold817-364334	snp53656-scaffold817-324137	snp53654-scaffold817-264347	snp53652-scaffold817-185700	snp53651-scaffold817-152229	snp53649-scaffold817-9633	snp38237-scaffold481-24997	snp38238-scaffold481-65343	snp38240-scaffold481-158797	snp38241-scaffold481-212607	snp38243-scaffold481-325244	snp38244-scaffold481-425170
12	50102697	51252291	2.34094	0.000237361	snp30393-scaffold335-255434	snp30394-scaffold335-315825	snp30395-scaffold335-354367	snp30396-scaffold335-385244	snp30397-scaffold335-418126	snp30399-scaffold335-501928	snp30402-scaffold335-625380	snp30404-scaffold335-730262	snp30405-scaffold335-772607	snp30408-scaffold335-886177	snp30410-scaffold335-988243	snp30412-scaffold335-1063925	snp30413-scaffold335-1113038	snp30416-scaffold335-1279037	snp30419-scaffold335-1430456
12	59336798	60220258	1.34376	0.0049857	snp50208-scaffold717-5819397	snp50207-scaffold717-5784245	snp50206-scaffold717-5754795	snp50204-scaffold717-5664220	snp50203-scaffold717-5630776	snp50201-scaffold717-5536344	snp50196-scaffold717-5358187	snp50195-scaffold717-5307538	snp50194-scaffold717-5257580	snp50192-scaffold717-5183233	snp50191-scaffold717-5148370	snp50190-scaffold717-5108761	snp50188-scaffold717-5041664	snp50187-scaffold717-4984394	snp50186-scaffold717-4934533
14	7587165	9033192	1.50218	0.00166186	snp9816-scaffold1351-300760	snp9815-scaffold1351-249419	snp9813-scaffold1351-174889	snp9810-scaffold1351-44006	snp21568-scaffold2101-43698	snp4076-scaffold1129-47952	snp4078-scaffold1129-165236	snp4081-scaffold1129-314924	snp4086-scaffold1129-603242	snp4087-scaffold1129-640087	snp4088-scaffold1129-674940	snp4092-scaffold1129-860396	snp4093-scaffold1129-892498	snp4095-scaffold1129-1038833	snp4096-scaffold1129-1076461
14	59975951	61064932	1.42374	0.00308636	snp37026-scaffold449-469919	snp37024-scaffold449-380304	snp37023-scaffold449-347941	snp37022-scaffold449-312721	snp37021-scaffold449-276527	snp37020-scaffold449-243244	snp37019-scaffold449-210397	snp37018-scaffold449-162952	snp37017-scaffold449-112697	snp37016-scaffold449-64230	snp37015-scaffold449-10442	snp46143-scaffold636-404588	snp12379-scaffold1469-2172	snp12380-scaffold1469-46559	snp12383-scaffold1469-181633
