# Supplementary material for: Genomic Analysis of Adaptability and Genetic Structure of Jabal Akhdar Goats: Evidence of Positive Selection in an Indigenous Omani Breed
Source: Biology (Basel). 2025 Jun 25;14(7):761. doi: 10.3390/biology14070761 (PMC12292401; doi:10.3390/biology14070761)
Supplement: Supplementary file 1 [file biology-14-00761-s001.zip › Table_S5_update.xlsx]

## Sheet: ROH
Table S5: Genes found on the ROH islands and candidate iHS and Rsb regions on the genome of Jabal Akhdar goat breed
No.	chr	start	end	width	strand	Accession	Orientation	Name	Symbol	Gene.ID	Gene.Type	Transcripts.accession	Transcript.name	Protein.accession	Protein.name	Protein.length	Locus.tag
1	5	40377509	40881664	504156	*	NC_030812.1	plus	proton myo-inositol cotransporter	SLC2A13	102188655	protein-coding	XM_018047921.1	solute carrier family 2 member 13	XP_017903410.1	proton myo-inositol cotransporter	648	NA
2	5	40939456	41031973	92518	*	NC_030812.1	minus	LOW QUALITY PROTEIN: uncharacterized protein C12orf40 homolog	C5H12orf40	102184224	protein-coding	XM_005680229.2	chromosome 5 C12orf40 homolog	XP_005680286.2	LOW QUALITY PROTEIN: uncharacterized protein C12orf40 homolog	746	NA
3	5	41031994	41122091	90098	*	NC_030812.1	plus	ATP-binding cassette sub-family D member 2	ABCD2	102188922	protein-coding	XM_013963869.2	ATP binding cassette subfamily D member 2	XP_013819323.1	ATP-binding cassette sub-family D member 2	741	NA
4	5	41153489	41155150	1662	*	NC_030812.1	plus	uncharacterized gene	LOC102189192	102189192	pseudogene					NA	NA
5	5	41238593	41239242	650	*	NC_030812.1	plus	uncharacterized gene	LOC102189463	102189463	pseudogene					NA	NA
6	5	41270946	41455362	184417	*	NC_030812.1	plus	kinesin-like protein KIF21A isoform X1	KIF21A	102189737	protein-coding	XM_018047922.1	kinesin family member 21A, transcript variant X1	XP_017903411.1	kinesin-like protein KIF21A isoform X1	1674	NA
7	5	41270946	41455362	184417	*	NC_030812.1	plus	kinesin-like protein KIF21A isoform X1	KIF21A	102189737	protein-coding	XM_018047923.1	kinesin family member 21A, transcript variant X2	XP_017903412.1	kinesin-like protein KIF21A isoform X2	1673	NA
8	5	41270946	41455362	184417	*	NC_030812.1	plus	kinesin-like protein KIF21A isoform X1	KIF21A	102189737	protein-coding	XM_018047924.1	kinesin family member 21A, transcript variant X3	XP_017903413.1	kinesin-like protein KIF21A isoform X3	1669	NA
9	5	41270946	41455362	184417	*	NC_030812.1	plus	kinesin-like protein KIF21A isoform X1	KIF21A	102189737	protein-coding	XM_018047925.1	kinesin family member 21A, transcript variant X4	XP_017903414.1	kinesin-like protein KIF21A isoform X4	1667	NA
10	5	41270946	41455362	184417	*	NC_030812.1	plus	kinesin-like protein KIF21A isoform X1	KIF21A	102189737	protein-coding	XM_018047926.1	kinesin family member 21A, transcript variant X5	XP_017903415.1	kinesin-like protein KIF21A isoform X5	1661	NA
11	5	41270946	41455362	184417	*	NC_030812.1	plus	kinesin-like protein KIF21A isoform X1	KIF21A	102189737	protein-coding	XM_018047927.1	kinesin family member 21A, transcript variant X6	XP_017903416.1	kinesin-like protein KIF21A isoform X6	1660	NA
12	5	41270946	41455362	184417	*	NC_030812.1	plus	kinesin-like protein KIF21A isoform X1	KIF21A	102189737	protein-coding	XM_018047928.1	kinesin family member 21A, transcript variant X7	XP_017903417.1	kinesin-like protein KIF21A isoform X7	1656	NA
13	5	41270946	41455362	184417	*	NC_030812.1	plus	kinesin-like protein KIF21A isoform X1	KIF21A	102189737	protein-coding	XM_018047929.1	kinesin family member 21A, transcript variant X8	XP_017903418.1	kinesin-like protein KIF21A isoform X8	1653	NA
14	5	41270946	41455362	184417	*	NC_030812.1	plus	kinesin-like protein KIF21A isoform X1	KIF21A	102189737	protein-coding	XM_018047930.1	kinesin family member 21A, transcript variant X9	XP_017903419.1	kinesin-like protein KIF21A isoform X9	1636	NA
15	5	41270946	41455362	184417	*	NC_030812.1	plus	kinesin-like protein KIF21A isoform X1	KIF21A	102189737	protein-coding	XM_018047931.1	kinesin family member 21A, transcript variant X10	XP_017903420.1	kinesin-like protein KIF21A isoform X10	1631	NA
16	5	41270946	41455362	184417	*	NC_030812.1	plus	kinesin-like protein KIF21A isoform X1	KIF21A	102189737	protein-coding	XM_018047932.1	kinesin family member 21A, transcript variant X11	XP_017903421.1	kinesin-like protein KIF21A isoform X11	1630	NA
17	5	41270946	41455362	184417	*	NC_030812.1	plus	kinesin-like protein KIF21A isoform X1	KIF21A	102189737	protein-coding	XM_018047933.1	kinesin family member 21A, transcript variant X12	XP_017903422.1	kinesin-like protein KIF21A isoform X12	1626	NA
18	5	41270946	41455362	184417	*	NC_030812.1	plus	kinesin-like protein KIF21A isoform X1	KIF21A	102189737	protein-coding	XM_018047934.1	kinesin family member 21A, transcript variant X13	XP_017903423.1	kinesin-like protein KIF21A isoform X13	1619	NA
19	5	41270946	41455362	184417	*	NC_030812.1	plus	kinesin-like protein KIF21A isoform X1	KIF21A	102189737	protein-coding	XM_018047935.1	kinesin family member 21A, transcript variant X14	XP_017903424.1	kinesin-like protein KIF21A isoform X14	1613	NA
20	5	41270946	41455362	184417	*	NC_030812.1	plus	kinesin-like protein KIF21A isoform X1	KIF21A	102189737	protein-coding	XM_018047936.1	kinesin family member 21A, transcript variant X15	XP_017903425.1	kinesin-like protein KIF21A isoform X15	1595	NA
21	5	41270946	41455362	184417	*	NC_030812.1	plus	kinesin-like protein KIF21A isoform X1	KIF21A	102189737	protein-coding	XM_018047937.1	kinesin family member 21A, transcript variant X16	XP_017903426.1	kinesin-like protein KIF21A isoform X16	1594	NA
22	5	41270946	41455362	184417	*	NC_030812.1	plus	kinesin-like protein KIF21A isoform X1	KIF21A	102189737	protein-coding	XM_018047938.1	kinesin family member 21A, transcript variant X17	XP_017903427.1	kinesin-like protein KIF21A isoform X17	1590	NA
23	5	41270946	41455362	184417	*	NC_030812.1	plus	kinesin-like protein KIF21A isoform X1	KIF21A	102189737	protein-coding	XM_018047939.1	kinesin family member 21A, transcript variant X18	XP_017903428.1	kinesin-like protein KIF21A isoform X18	1570	NA
24	5	41270946	41455362	184417	*	NC_030812.1	plus	kinesin-like protein KIF21A isoform X1	KIF21A	102189737	protein-coding	XM_018047941.1	kinesin family member 21A, transcript variant X19	XP_017903430.1	kinesin-like protein KIF21A isoform X19	1643	NA
25	5	41679681	41937290	257610	*	NC_030812.1	plus	copine-8 isoform X2	CPNE8	102190022	protein-coding	XM_005680172.3	copine 8, transcript variant X2	XP_005680229.1	copine-8 isoform X2	576	NA
26	5	41679681	41937290	257610	*	NC_030812.1	plus	copine-8 isoform X2	CPNE8	102190022	protein-coding	XM_018047942.1	copine 8, transcript variant X1	XP_017903431.1	copine-8 isoform X1	504	NA
27	5	42098735	42378642	279908	*	NC_030812.1	plus	receptor-type tyrosine-protein phosphatase R	PTPRR	102190299	protein-coding	XM_005680173.2	protein tyrosine phosphatase, receptor type R	XP_005680230.2	receptor-type tyrosine-protein phosphatase R	659	NA
28	5	42379253	42500726	121474	*	NC_030812.1	plus	receptor-type tyrosine-protein phosphatase beta isoform X1	PTPRB	102190939	protein-coding	XM_005680175.3	protein tyrosine phosphatase, receptor type B, transcript variant X1	XP_005680232.2	receptor-type tyrosine-protein phosphatase beta isoform X1	2211	NA
29	5	42379253	42500726	121474	*	NC_030812.1	plus	receptor-type tyrosine-protein phosphatase beta isoform X1	PTPRB	102190939	protein-coding	XM_018047943.1	protein tyrosine phosphatase, receptor type B, transcript variant X2	XP_017903432.1	receptor-type tyrosine-protein phosphatase beta isoform X2	1995	NA
30	5	42524146	42524601	456	*	NC_030812.1	plus	cytochrome b-c1 complex subunit 7 pseudogene	LOC102184502	102184502	transcribed_pseudogene	XR_001918053.1	cytochrome b-c1 complex subunit 7 pseudogene			NA	NA
31	5	42528581	42606149	77569	*	NC_030812.1	minus	calcium-activated potassium channel subunit beta-4	KCNMB4	102184787	protein-coding	XM_005680231.3	potassium calcium-activated channel subfamily M regulatory beta subunit 4	XP_005680288.2	calcium-activated potassium channel subunit beta-4	210	NA
32	5	42598297	42600747	2451	*	NC_030812.1	plus	uncharacterized gene	LOC102191213	102191213	pseudogene					NA	NA
33	5	42619407	42745707	126301	*	NC_030812.1	minus	CCR4-NOT transcription complex subunit 2 isoform X1	CNOT2	102191498	protein-coding	XM_005680176.1	CCR4-NOT transcription complex subunit 2, transcript variant X1	XP_005680233.1	CCR4-NOT transcription complex subunit 2 isoform X1	550	NA
34	5	42619407	42745707	126301	*	NC_030812.1	minus	CCR4-NOT transcription complex subunit 2 isoform X1	CNOT2	102191498	protein-coding	XM_005680177.3	CCR4-NOT transcription complex subunit 2, transcript variant X2	XP_005680234.1	CCR4-NOT transcription complex subunit 2 isoform X2	540	NA
35	5	42619407	42745707	126301	*	NC_030812.1	minus	CCR4-NOT transcription complex subunit 2 isoform X1	CNOT2	102191498	protein-coding	XM_005680179.3	CCR4-NOT transcription complex subunit 2, transcript variant X4	XP_005680236.1	CCR4-NOT transcription complex subunit 2 isoform X3	520	NA
36	5	42619407	42745707	126301	*	NC_030812.1	minus	CCR4-NOT transcription complex subunit 2 isoform X1	CNOT2	102191498	protein-coding	XM_013963874.2	CCR4-NOT transcription complex subunit 2, transcript variant X7	XP_013819328.1	CCR4-NOT transcription complex subunit 2 isoform X6	455	NA
37	5	42619407	42745707	126301	*	NC_030812.1	minus	CCR4-NOT transcription complex subunit 2 isoform X1	CNOT2	102191498	protein-coding	XM_018047945.1	CCR4-NOT transcription complex subunit 2, transcript variant X3	XP_017903434.1	CCR4-NOT transcription complex subunit 2 isoform X2	540	NA
38	5	42619407	42745707	126301	*	NC_030812.1	minus	CCR4-NOT transcription complex subunit 2 isoform X1	CNOT2	102191498	protein-coding	XM_018047946.1	CCR4-NOT transcription complex subunit 2, transcript variant X5	XP_017903435.1	CCR4-NOT transcription complex subunit 2 isoform X4	509	NA
39	5	42619407	42745707	126301	*	NC_030812.1	minus	CCR4-NOT transcription complex subunit 2 isoform X1	CNOT2	102191498	protein-coding	XM_018047947.1	CCR4-NOT transcription complex subunit 2, transcript variant X6	XP_017903436.1	CCR4-NOT transcription complex subunit 2 isoform X5	499	NA
40	5	42745832	42767102	21271	*	NC_030812.1	plus	uncharacterized LOC108636004	LOC108636004	108636004	lncRNA	XR_001918054.1	uncharacterized LOC108636004			NA	NA
41	5	42989596	43082564	92969	*	NC_030812.1	minus	myelin regulatory factor-like protein	MYRFL	102185065	protein-coding	XM_018049033.1	myelin regulatory factor-like	XP_017904522.1	myelin regulatory factor-like protein	901	NA
42	5	43124717	43194366	69650	*	NC_030812.1	minus	rab-3A-interacting protein isoform X1	RAB3IP	102169076	protein-coding	XM_018047949.1	RAB3A interacting protein, transcript variant X1	XP_017903438.1	rab-3A-interacting protein isoform X1	460	NA
43	5	43124717	43194366	69650	*	NC_030812.1	minus	rab-3A-interacting protein isoform X1	RAB3IP	102169076	protein-coding	XM_018047950.1	RAB3A interacting protein, transcript variant X2	XP_017903439.1	rab-3A-interacting protein isoform X1	460	NA
44	5	43124717	43194366	69650	*	NC_030812.1	minus	rab-3A-interacting protein isoform X1	RAB3IP	102169076	protein-coding	XM_018047951.1	RAB3A interacting protein, transcript variant X3	XP_017903440.1	rab-3A-interacting protein isoform X1	460	NA
45	5	43124717	43194366	69650	*	NC_030812.1	minus	rab-3A-interacting protein isoform X1	RAB3IP	102169076	protein-coding	XM_018047952.1	RAB3A interacting protein, transcript variant X7	XP_017903441.1	rab-3A-interacting protein isoform X2	420	NA
46	5	43124717	43194366	69650	*	NC_030812.1	minus	rab-3A-interacting protein isoform X1	RAB3IP	102169076	protein-coding	XR_001918055.1	RAB3A interacting protein, transcript variant X4			NA	NA
47	5	43124717	43194366	69650	*	NC_030812.1	minus	rab-3A-interacting protein isoform X1	RAB3IP	102169076	protein-coding	XR_001918056.1	RAB3A interacting protein, transcript variant X5			NA	NA
48	5	43124717	43194366	69650	*	NC_030812.1	minus	rab-3A-interacting protein isoform X1	RAB3IP	102169076	protein-coding	XR_001918057.1	RAB3A interacting protein, transcript variant X6			NA	NA
49	5	43249135	43302015	52881	*	NC_030812.1	plus	bestrophin-3 isoform X1	BEST3	102169648	protein-coding	XM_013963877.2	bestrophin 3, transcript variant X1	XP_013819331.2	bestrophin-3 isoform X1	645	NA
50	5	43249135	43302015	52881	*	NC_030812.1	plus	bestrophin-3 isoform X1	BEST3	102169648	protein-coding	XM_013963879.2	bestrophin 3, transcript variant X2	XP_013819333.2	bestrophin-3 isoform X2	568	NA
51	5	43249135	43302015	52881	*	NC_030812.1	plus	bestrophin-3 isoform X1	BEST3	102169648	protein-coding	XM_018047953.1	bestrophin 3, transcript variant X3	XP_017903442.1	bestrophin-3 isoform X3	673	NA
52	5	43346609	43347666	1058	*	NC_030812.1	plus	leucine-rich repeat-containing protein 10	LRRC10	102170117	protein-coding	XM_005680186.3	leucine rich repeat containing 10	XP_005680243.2	leucine-rich repeat-containing protein 10	301	NA
53	5	43353059	43368714	15656	*	NC_030812.1	minus	T-complex protein 1 subunit beta	CCT2	102170392	protein-coding	XM_005680187.3	chaperonin containing TCP1 subunit 2	XP_005680244.1	T-complex protein 1 subunit beta	535	NA
54	5	43377315	43487700	110386	*	NC_030812.1	minus	fibroblast growth factor receptor substrate 2	FRS2	102170949	protein-coding	XM_018047954.1	fibroblast growth factor receptor substrate 2, transcript variant X1	XP_017903443.1	fibroblast growth factor receptor substrate 2	508	NA
55	5	43377315	43487700	110386	*	NC_030812.1	minus	fibroblast growth factor receptor substrate 2	FRS2	102170949	protein-coding	XM_018047955.1	fibroblast growth factor receptor substrate 2, transcript variant X3	XP_017903444.1	fibroblast growth factor receptor substrate 2	508	NA
56	5	43377315	43487700	110386	*	NC_030812.1	minus	fibroblast growth factor receptor substrate 2	FRS2	102170949	protein-coding	XR_001918058.1	fibroblast growth factor receptor substrate 2, transcript variant X2			NA	NA
57	5	43398665	43400659	1995	*	NC_030812.1	minus	T-complex protein 1 subunit delta pseudogene	LOC102170672	102170672	transcribed_pseudogene	XR_001295682.2	T-complex protein 1 subunit delta pseudogene			NA	NA
58	5	43449241	43451081	1841	*	NC_030812.1	plus	uncharacterized gene	LOC102185342	102185342	pseudogene					NA	NA
59	5	43573735	43597007	23273	*	NC_030812.1	minus	YEATS domain-containing protein 4	YEATS4	102185634	protein-coding	XM_018047956.1	YEATS domain containing 4	XP_017903445.1	YEATS domain-containing protein 4	227	NA
60	5	43597030	43607415	10386	*	NC_030812.1	plus	uncharacterized LOC102171304	LOC102171304	102171304	misc_RNA	XR_001918059.1	uncharacterized LOC102171304			NA	NA
61	5	43606907	43613287	6381	*	NC_030812.1	minus	lysozyme C, milk isozyme	LOC102171764	102171764	protein-coding	XM_005680191.3	lysozyme C, milk isozyme	XP_005680248.3	lysozyme C, milk isozyme	168	NA
62	5	43667851	43673197	5347	*	NC_030812.1	plus	lysozyme C, tracheal isozyme	LOC108633237	108633237	protein-coding	XM_018047957.1	lysozyme C, tracheal isozyme	XP_017903446.1	lysozyme C, tracheal isozyme	175	NA
63	5	43672993	43705006	32014	*	NC_030812.1	minus	lysozyme C, milk isozyme	LOC102185900	102185900	protein-coding	XM_018049034.1	lysozyme C, milk isozyme	XP_017904523.1	lysozyme C, milk isozyme	207	NA
64	5	43728498	43734057	5560	*	NC_030812.1	plus	lysozyme C, intestinal isozyme	LOC108636006	108636006	protein-coding	XM_018047958.1	lysozyme C, intestinal isozyme	XP_017903447.1	lysozyme C, intestinal isozyme	167	NA
65	5	43750463	43756043	5581	*	NC_030812.1	minus	lysozyme C-1	LOC102172037	102172037	protein-coding	XM_005680192.3	lysozyme C-1	XP_005680249.3	lysozyme C-1	167	NA
66	5	43776690	43781602	4913	*	NC_030812.1	minus	lysozyme C-1-like	LOC102172331	102172331	protein-coding	NM_001287566.1	lysozyme C-1-like	NP_001274495.1	lysozyme C-1-like precursor	147	NA
67	5	43803368	43808072	4705	*	NC_030812.1	minus	lysozyme C-1-like	LOC102186190	102186190	protein-coding	XM_018047960.1	lysozyme C-1-like, transcript variant X1	XP_017903449.1	lysozyme C-1-like	81	NA
68	5	43803368	43808072	4705	*	NC_030812.1	minus	lysozyme C-1-like	LOC102186190	102186190	protein-coding	XR_001918061.1	lysozyme C-1-like, transcript variant X2			NA	NA
69	5	43803368	43808072	4705	*	NC_030812.1	minus	lysozyme C-1-like	LOC102186190	102186190	protein-coding	XR_001918062.1	lysozyme C-1-like, transcript variant X3			NA	NA
70	5	43825263	43827215	1953	*	NC_030812.1	minus	lysozyme C-3-like	LOC102186462	102186462	protein-coding	XM_018047959.1	lysozyme C-3-like	XP_017903448.1	lysozyme C-3-like	124	NA
71	5	43897029	43902170	5142	*	NC_030812.1	minus	serum lysozyme	S-LZ	100860864	protein-coding	NM_001285711.1	serum lysozyme	NP_001272640.1	serum lysozyme precursor	148	NA
72	5	43938952	43971654	32703	*	NC_030812.1	minus	cleavage and polyadenylation specificity factor subunit 6 isoform X1	CPSF6	102186747	protein-coding	XM_018047961.1	cleavage and polyadenylation specific factor 6, transcript variant X1	XP_017903450.1	cleavage and polyadenylation specificity factor subunit 6 isoform X1	589	NA
73	5	43938952	43971654	32703	*	NC_030812.1	minus	cleavage and polyadenylation specificity factor subunit 6 isoform X1	CPSF6	102186747	protein-coding	XM_018047962.1	cleavage and polyadenylation specific factor 6, transcript variant X2	XP_017903451.1	cleavage and polyadenylation specificity factor subunit 6 isoform X1	589	NA
74	5	43938952	43971654	32703	*	NC_030812.1	minus	cleavage and polyadenylation specificity factor subunit 6 isoform X1	CPSF6	102186747	protein-coding	XM_018047963.1	cleavage and polyadenylation specific factor 6, transcript variant X3	XP_017903452.1	cleavage and polyadenylation specificity factor subunit 6 isoform X2	588	NA
75	5	43938952	43971654	32703	*	NC_030812.1	minus	cleavage and polyadenylation specificity factor subunit 6 isoform X1	CPSF6	102186747	protein-coding	XM_018047964.1	cleavage and polyadenylation specific factor 6, transcript variant X4	XP_017903453.1	cleavage and polyadenylation specificity factor subunit 6 isoform X3	552	NA
76	5	43938952	43971654	32703	*	NC_030812.1	minus	cleavage and polyadenylation specificity factor subunit 6 isoform X1	CPSF6	102186747	protein-coding	XM_018047965.1	cleavage and polyadenylation specific factor 6, transcript variant X5	XP_017903454.1	cleavage and polyadenylation specificity factor subunit 6 isoform X4	551	NA
77	5	43966175	43966245	71	*	NC_030812.1	plus	tRNA-Cys	TRNAC-GCA	108636151	tRNA					NA	NA
78	5	44071417	44071774	358	*	NC_030812.1	minus	uncharacterized gene	LOC106502101	106502101	pseudogene					NA	NA
79	5	44265511	44340613	75103	*	NC_030812.1	plus	carboxypeptidase M isoform X1	CPM	102172872	protein-coding	XM_018047966.1	carboxypeptidase M, transcript variant X1	XP_017903455.1	carboxypeptidase M isoform X1	442	NA
80	5	44265511	44340613	75103	*	NC_030812.1	plus	carboxypeptidase M isoform X1	CPM	102172872	protein-coding	XM_018047967.1	carboxypeptidase M, transcript variant X2	XP_017903456.1	carboxypeptidase M isoform X2	405	NA
81	5	44356194	44382812	26619	*	NC_030812.1	minus	E3 ubiquitin-protein ligase Mdm2	MDM2	102173163	protein-coding	XM_005680196.3	MDM2 proto-oncogene, transcript variant X2	XP_005680253.1	E3 ubiquitin-protein ligase Mdm2	491	NA
82	5	44356194	44382812	26619	*	NC_030812.1	minus	E3 ubiquitin-protein ligase Mdm2	MDM2	102173163	protein-coding	XM_018047968.1	MDM2 proto-oncogene, transcript variant X1	XP_017903457.1	E3 ubiquitin-protein ligase Mdm2	491	NA
83	5	44356194	44382812	26619	*	NC_030812.1	minus	E3 ubiquitin-protein ligase Mdm2	MDM2	102173163	protein-coding	XM_018047969.1	MDM2 proto-oncogene, transcript variant X3	XP_017903458.1	E3 ubiquitin-protein ligase Mdm2	491	NA
84	5	44420486	44437879	17394	*	NC_030812.1	minus	solute carrier family 35 member E3 isoform X1	SLC35E3	102174002	protein-coding	XM_005680200.3	solute carrier family 35 member E3, transcript variant X1	XP_005680257.2	solute carrier family 35 member E3 isoform X1	313	NA
85	5	44420486	44437879	17394	*	NC_030812.1	minus	solute carrier family 35 member E3 isoform X1	SLC35E3	102174002	protein-coding	XM_018047970.1	solute carrier family 35 member E3, transcript variant X2	XP_017903459.1	solute carrier family 35 member E3 isoform X2	276	NA
86	5	44449383	44496915	47533	*	NC_030812.1	minus	nuclear pore complex protein Nup107 isoform X1	NUP107	102174276	protein-coding	XM_005680201.3	nucleoporin 107, transcript variant X1	XP_005680258.1	nuclear pore complex protein Nup107 isoform X1	925	NA
87	5	44449383	44496915	47533	*	NC_030812.1	minus	nuclear pore complex protein Nup107 isoform X1	NUP107	102174276	protein-coding	XM_018047971.1	nucleoporin 107, transcript variant X2	XP_017903460.1	nuclear pore complex protein Nup107 isoform X2	896	NA
88	5	44527498	44574832	47335	*	NC_030812.1	minus	RAP1B, member of RAS oncogene family	RAP1B	102174543	protein-coding	NM_001287233.1	RAP1B, member of RAS oncogene family	NP_001274162.1	ras-related protein Rap-1b	184	NA
89	5	44527498	44574832	47335	*	NC_030812.1	minus	RAP1B, member of RAS oncogene family	RAP1B	102174543	protein-coding	XM_018047553.1	RAP1B, member of RAS oncogene family, transcript variant X1	XP_017903042.1	ras-related protein Rap-1b isoform X1	184	NA
90	5	44817710	44846460	28751	*	NC_030812.1	plus	nuclear protein MDM1 isoform X1	MDM1	102187029	protein-coding	XM_018047972.1	Mdm1 nuclear protein, transcript variant X1	XP_017903461.1	nuclear protein MDM1 isoform X1	724	NA
91	5	44817710	44846460	28751	*	NC_030812.1	plus	nuclear protein MDM1 isoform X1	MDM1	102187029	protein-coding	XM_018047973.1	Mdm1 nuclear protein, transcript variant X2	XP_017903462.1	nuclear protein MDM1 isoform X2	714	NA
92	5	44887379	44892770	5392	*	NC_030812.1	plus	interleukin 22	IL22	100860910	protein-coding	NM_001285758.1	interleukin 22	NP_001272687.1	interleukin-22 precursor	190	NA
93	5	44894112	44894990	879	*	NC_030812.1	minus	uncharacterized gene	LOC102175926	102175926	pseudogene					NA	NA
94	5	44912745	44927566	14822	*	NC_030812.1	plus	interleukin-26	IL26	102176200	protein-coding	XM_005680207.2	interleukin 26	XP_005680264.2	interleukin-26	169	NA
95	5	44984285	44988400	4116	*	NC_030812.1	plus	interferon gamma	IFNG	100860815	protein-coding	NM_001285682.1	interferon gamma	NP_001272611.1	interferon gamma precursor	166	NA
96	5	45094726	45103698	8973	*	NC_030812.1	minus	uncharacterized gene	LOC108636102	108636102	pseudogene					NA	NA
97	5	45408656	45410199	1544	*	NC_030812.1	plus	LOW QUALITY PROTEIN: ribosomal L1 domain-containing protein 1-like	LOC102176764	102176764	protein-coding	XM_013963891.2	ribosomal L1 domain-containing protein 1-like	XP_013819345.2	LOW QUALITY PROTEIN: ribosomal L1 domain-containing protein 1-like	481	NA
98	5	45472679	45489730	17052	*	NC_030812.1	minus	dual specificity tyrosine-phosphorylation-regulated kinase 2 isoform X1	DYRK2	102177034	protein-coding	XM_018047974.1	dual specificity tyrosine phosphorylation regulated kinase 2, transcript variant X1	XP_017903463.1	dual specificity tyrosine-phosphorylation-regulated kinase 2 isoform X1	599	NA
99	5	45472679	45489730	17052	*	NC_030812.1	minus	dual specificity tyrosine-phosphorylation-regulated kinase 2 isoform X1	DYRK2	102177034	protein-coding	XM_018047975.1	dual specificity tyrosine phosphorylation regulated kinase 2, transcript variant X2	XP_017903464.1	dual specificity tyrosine-phosphorylation-regulated kinase 2 isoform X2	526	NA
100	5	45813517	45860183	46667	*	NC_030812.1	minus	cullin-associated NEDD8-dissociated protein 1	CAND1	102177308	protein-coding	XM_005680210.3	cullin associated and neddylation dissociated 1	XP_005680267.2	cullin-associated NEDD8-dissociated protein 1	1230	NA
101	5	45860305	45875147	14843	*	NC_030812.1	plus	uncharacterized LOC108636007	LOC108636007	108636007	lncRNA	XR_001918063.1	uncharacterized LOC108636007			NA	NA
102	5	45886928	45886999	72	*	NC_030812.1	minus	tRNA-Lys	TRNAK-UUU	108636179	tRNA					NA	NA
103	5	46496051	46812134	316084	*	NC_030812.1	plus	glutamate receptor-interacting protein 1 isoform X1	GRIP1	102177595	protein-coding	XM_005680211.3	glutamate receptor interacting protein 1, transcript variant X1	XP_005680268.1	glutamate receptor-interacting protein 1 isoform X1	1075	NA
104	5	46496051	46812134	316084	*	NC_030812.1	plus	glutamate receptor-interacting protein 1 isoform X1	GRIP1	102177595	protein-coding	XM_005680212.3	glutamate receptor interacting protein 1, transcript variant X2	XP_005680269.1	glutamate receptor-interacting protein 1 isoform X2	1060	NA
105	5	46607336	46613317	5982	*	NC_030812.1	minus	uncharacterized gene	LOC108636087	108636087	pseudogene					NA	NA
106	5	46813471	46854610	41140	*	NC_030812.1	minus	DNA helicase B isoform X1	HELB	102178044	protein-coding	XM_005680213.3	DNA helicase B, transcript variant X1	XP_005680270.2	DNA helicase B isoform X1	1077	NA
107	5	46813471	46854610	41140	*	NC_030812.1	minus	DNA helicase B isoform X1	HELB	102178044	protein-coding	XM_018047977.1	DNA helicase B, transcript variant X2	XP_017903466.1	DNA helicase B isoform X2	912	NA
108	5	46901926	46958965	57040	*	NC_030812.1	minus	interleukin-1 receptor-associated kinase 3	IRAK3	102178333	protein-coding	XM_018047978.1	interleukin 1 receptor associated kinase 3	XP_017903467.1	interleukin-1 receptor-associated kinase 3	619	NA
109	5	46975773	46993003	17231	*	NC_030812.1	plus	protein lifeguard 4	TMBIM4	102178604	protein-coding	XM_018047979.1	transmembrane BAX inhibitor motif containing 4	XP_017903468.1	protein lifeguard 4	238	NA
110	5	46998787	47004956	6170	*	NC_030812.1	plus	protein LLP homolog	LLPH	102178884	protein-coding	XM_005680215.2	LLP homolog, long-term synaptic facilitation	XP_005680272.1	protein LLP homolog	127	NA
111	5	47162168	47306445	144278	*	NC_030812.1	minus	high mobility group AT-hook 2	HMGA2	100860792	protein-coding	NM_001285651.1	high mobility group AT-hook 2	NP_001272580.1	high mobility group protein HMGI-C	109	NA
112	5	47626234	47629811	3578	*	NC_030812.1	plus	olfactory receptor 1361-like	LOC102187299	102187299	protein-coding	XM_005680238.2	olfactory receptor 1361-like	XP_005680295.2	olfactory receptor 1361-like	359	NA
113	5	47675346	47862677	187332	*	NC_030812.1	minus	methionine-R-sulfoxide reductase B3	MSRB3	102179636	protein-coding	XM_005680216.3	methionine sulfoxide reductase B3, transcript variant X2	XP_005680273.1	methionine-R-sulfoxide reductase B3	184	NA
114	5	47675346	47862677	187332	*	NC_030812.1	minus	methionine-R-sulfoxide reductase B3	MSRB3	102179636	protein-coding	XM_018047980.1	methionine sulfoxide reductase B3, transcript variant X1	XP_017903469.1	methionine-R-sulfoxide reductase B3	184	NA
115	5	47880809	47884570	3762	*	NC_030812.1	minus	uncharacterized gene	LOC106502103	106502103	pseudogene					NA	NA
116	5	47891148	47962584	71437	*	NC_030812.1	minus	inner nuclear membrane protein Man1	LEMD3	102187566	protein-coding	XM_018047981.1	LEM domain containing 3	XP_017903470.1	inner nuclear membrane protein Man1	912	NA
117	5	48027649	48114137	86489	*	NC_030812.1	plus	wnt inhibitory factor 1 isoform X1	WIF1	102180191	protein-coding	XM_005680217.2	WNT inhibitory factor 1, transcript variant X1	XP_005680274.1	wnt inhibitory factor 1 isoform X1	379	NA
118	5	48027649	48114137	86489	*	NC_030812.1	plus	wnt inhibitory factor 1 isoform X1	WIF1	102180191	protein-coding	XM_005680218.3	WNT inhibitory factor 1, transcript variant X2	XP_005680275.1	wnt inhibitory factor 1 isoform X2	347	NA
119	5	48184091	48184484	394	*	NC_030812.1	plus	uncharacterized gene	LOC102180653	102180653	pseudogene					NA	NA
120	5	48285603	48378030	92428	*	NC_030812.1	minus	TBC1 domain family member 30 isoform X1	TBC1D30	102187840	protein-coding	XM_013963894.2	TBC1 domain family member 30, transcript variant X1	XP_013819348.2	TBC1 domain family member 30 isoform X1	917	NA
121	5	48285603	48378030	92428	*	NC_030812.1	minus	TBC1 domain family member 30 isoform X1	TBC1D30	102187840	protein-coding	XM_018047982.1	TBC1 domain family member 30, transcript variant X2	XP_017903471.1	TBC1 domain family member 30 isoform X2	903	NA
122	5	48285603	48378030	92428	*	NC_030812.1	minus	TBC1 domain family member 30 isoform X1	TBC1D30	102187840	protein-coding	XM_018047983.1	TBC1 domain family member 30, transcript variant X3	XP_017903472.1	TBC1 domain family member 30 isoform X3	893	NA
123	5	48285603	48378030	92428	*	NC_030812.1	minus	TBC1 domain family member 30 isoform X1	TBC1D30	102187840	protein-coding	XM_018047984.1	TBC1 domain family member 30, transcript variant X4	XP_017903473.1	TBC1 domain family member 30 isoform X4	879	NA
124	5	48285603	48378030	92428	*	NC_030812.1	minus	TBC1 domain family member 30 isoform X1	TBC1D30	102187840	protein-coding	XM_018047985.1	TBC1 domain family member 30, transcript variant X5	XP_017903474.1	TBC1 domain family member 30 isoform X5	783	NA
125	5	48285603	48378030	92428	*	NC_030812.1	minus	TBC1 domain family member 30 isoform X1	TBC1D30	102187840	protein-coding	XM_018047986.1	TBC1 domain family member 30, transcript variant X6	XP_017903475.1	TBC1 domain family member 30 isoform X6	769	NA
126	5	48285603	48378030	92428	*	NC_030812.1	minus	TBC1 domain family member 30 isoform X1	TBC1D30	102187840	protein-coding	XM_018047987.1	TBC1 domain family member 30, transcript variant X7	XP_017903476.1	TBC1 domain family member 30 isoform X7	745	NA
127	5	48359254	48360239	986	*	NC_030812.1	plus	uncharacterized gene	LOC108636008	108636008	pseudogene					NA	NA
128	5	48392751	48439235	46485	*	NC_030812.1	plus	glucosamine (N-acetyl)-6-sulfatase	GNS	100750233	protein-coding	NM_001285690.1	glucosamine (N-acetyl)-6-sulfatase	NP_001272619.1	N-acetylglucosamine-6-sulfatase precursor	559	NA
129	5	48453397	48530337	76941	*	NC_030812.1	minus	ras association domain-containing protein 3	RASSF3	102181190	protein-coding	XM_018047988.1	Ras association domain family member 3	XP_017903477.1	ras association domain-containing protein 3	235	NA
130	5	48614647	48656682	42036	*	NC_030812.1	minus	serine/threonine-protein kinase TBK1	TBK1	102181474	protein-coding	XM_018047989.1	TANK binding kinase 1	XP_017903478.1	serine/threonine-protein kinase TBK1	729	NA
131	5	48660705	48834054	173350	*	NC_030812.1	minus	exportin-T isoform X1	XPOT	102181841	protein-coding	XM_005680222.3	exportin for tRNA, transcript variant X2	XP_005680279.1	exportin-T isoform X1	962	NA
132	5	48660705	48834054	173350	*	NC_030812.1	minus	exportin-T isoform X1	XPOT	102181841	protein-coding	XM_013963896.2	exportin for tRNA, transcript variant X3	XP_013819350.1	exportin-T isoform X1	962	NA
133	5	48660705	48834054	173350	*	NC_030812.1	minus	exportin-T isoform X1	XPOT	102181841	protein-coding	XM_018047990.1	exportin for tRNA, transcript variant X1	XP_017903479.1	exportin-T isoform X1	962	NA
134	5	48660705	48834054	173350	*	NC_030812.1	minus	exportin-T isoform X1	XPOT	102181841	protein-coding	XM_018047992.1	exportin for tRNA, transcript variant X4	XP_017903481.1	exportin-T isoform X2	872	NA
135	5	48715556	48800358	84803	*	NC_030812.1	plus	uncharacterized protein C12orf56 homolog	C5H12orf56	102188383	protein-coding	XM_013963898.2	chromosome 5 C12orf56 homolog	XP_013819352.2	uncharacterized protein C12orf56 homolog	628	NA
136	5	48834202	48857642	23441	*	NC_030812.1	plus	UPF0536 protein C12orf66 homolog	C5H12orf66	102182671	protein-coding	XM_005680225.3	chromosome 5 C12orf66 homolog	XP_005680282.2	UPF0536 protein C12orf66 homolog	445	NA
137	5	48859869	48860448	580	*	NC_030812.1	minus	anaphase-promoting complex subunit 15 pseudogene	LOC102188656	102188656	transcribed_pseudogene	XR_001295680.2	anaphase-promoting complex subunit 15 pseudogene			NA	NA
138	5	48919301	49217798	298498	*	NC_030812.1	minus	SLIT-ROBO Rho GTPase-activating protein 1 isoform X1	SRGAP1	102182949	protein-coding	XM_005680226.3	SLIT-ROBO Rho GTPase activating protein 1, transcript variant X1	XP_005680283.1	SLIT-ROBO Rho GTPase-activating protein 1 isoform X1	1085	NA
139	5	48919301	49217798	298498	*	NC_030812.1	minus	SLIT-ROBO Rho GTPase-activating protein 1 isoform X1	SRGAP1	102182949	protein-coding	XM_005680227.3	SLIT-ROBO Rho GTPase activating protein 1, transcript variant X2	XP_005680284.1	SLIT-ROBO Rho GTPase-activating protein 1 isoform X2	1062	NA
140	5	48919301	49217798	298498	*	NC_030812.1	minus	SLIT-ROBO Rho GTPase-activating protein 1 isoform X1	SRGAP1	102182949	protein-coding	XM_018047993.1	SLIT-ROBO Rho GTPase activating protein 1, transcript variant X3	XP_017903482.1	SLIT-ROBO Rho GTPase-activating protein 1 isoform X3	495	NA
141	5	49248025	49275430	27406	*	NC_030812.1	minus	transmembrane protein 5	TMEM5	102188924	protein-coding	XM_013963899.2	transmembrane protein 5	XP_013819353.1	transmembrane protein 5	443	NA
142	5	49673850	49677323	3474	*	NC_030812.1	plus	vasopressin V1a receptor	AVPR1A	102184883	protein-coding	XM_018047994.1	arginine vasopressin receptor 1A	XP_017903483.1	vasopressin V1a receptor	424	NA
143	5	49789457	49791393	1937	*	NC_030812.1	minus	uncharacterized gene	LOC102185154	102185154	pseudogene					NA	NA
144	5	49940241	50235020	294780	*	NC_030812.1	plus	protein phosphatase 1H	PPM1H	102185440	protein-coding	XM_018047995.1	protein phosphatase, Mg2+/Mn2+ dependent 1H, transcript variant X1	XP_017903484.1	protein phosphatase 1H	514	NA
145	5	49940241	50235020	294780	*	NC_030812.1	plus	protein phosphatase 1H	PPM1H	102185440	protein-coding	XR_001918064.1	protein phosphatase, Mg2+/Mn2+ dependent 1H, transcript variant X2			NA	NA
146	5	50237817	50240095	2279	*	NC_030812.1	minus	uncharacterized gene	LOC106502107	106502107	pseudogene					NA	NA
147	5	50277066	50277173	108	*	NC_030812.1	minus	microRNA let-7i	MIRLET7I	104797233	miRNA	NR_129547.1	microRNA let-7i			NA	NA
148	5	50290981	50406536	115556	*	NC_030812.1	minus	protein MON2 homolog isoform X1	MON2	102189555	protein-coding	XM_005680245.3	MON2 homolog, regulator of endosome-to-Golgi trafficking, transcript variant X1	XP_005680302.1	protein MON2 homolog isoform X1	1721	NA
149	5	50290981	50406536	115556	*	NC_030812.1	minus	protein MON2 homolog isoform X1	MON2	102189555	protein-coding	XM_005680246.3	MON2 homolog, regulator of endosome-to-Golgi trafficking, transcript variant X3	XP_005680303.1	protein MON2 homolog isoform X2	1720	NA
150	5	50290981	50406536	115556	*	NC_030812.1	minus	protein MON2 homolog isoform X1	MON2	102189555	protein-coding	XM_005680247.3	MON2 homolog, regulator of endosome-to-Golgi trafficking, transcript variant X5	XP_005680304.1	protein MON2 homolog isoform X4	1714	NA
151	5	50290981	50406536	115556	*	NC_030812.1	minus	protein MON2 homolog isoform X1	MON2	102189555	protein-coding	XM_013963913.2	MON2 homolog, regulator of endosome-to-Golgi trafficking, transcript variant X4	XP_013819367.1	protein MON2 homolog isoform X3	1715	NA
152	5	50290981	50406536	115556	*	NC_030812.1	minus	protein MON2 homolog isoform X1	MON2	102189555	protein-coding	XM_013963914.2	MON2 homolog, regulator of endosome-to-Golgi trafficking, transcript variant X6	XP_013819368.1	protein MON2 homolog isoform X5	1649	NA
153	5	50290981	50406536	115556	*	NC_030812.1	minus	protein MON2 homolog isoform X1	MON2	102189555	protein-coding	XM_018047996.1	MON2 homolog, regulator of endosome-to-Golgi trafficking, transcript variant X2	XP_017903485.1	protein MON2 homolog isoform X1	1721	NA
154	5	50448440	50577878	129439	*	NC_030812.1	minus	ubiquitin carboxyl-terminal hydrolase 15 isoform X1	USP15	102190384	protein-coding	XM_005680249.3	ubiquitin specific peptidase 15, transcript variant X1	XP_005680306.1	ubiquitin carboxyl-terminal hydrolase 15 isoform X1	981	NA
155	5	50448440	50577878	129439	*	NC_030812.1	minus	ubiquitin carboxyl-terminal hydrolase 15 isoform X1	USP15	102190384	protein-coding	XM_005680250.3	ubiquitin specific peptidase 15, transcript variant X2	XP_005680307.1	ubiquitin carboxyl-terminal hydrolase 15 isoform X2	952	NA
156	5	50448440	50577878	129439	*	NC_030812.1	minus	ubiquitin carboxyl-terminal hydrolase 15 isoform X1	USP15	102190384	protein-coding	XM_018047997.1	ubiquitin specific peptidase 15, transcript variant X3	XP_017903486.1	ubiquitin carboxyl-terminal hydrolase 15 isoform X3	309	NA
157	5	50448440	50577878	129439	*	NC_030812.1	minus	ubiquitin carboxyl-terminal hydrolase 15 isoform X1	USP15	102190384	protein-coding	XR_001918065.1	ubiquitin specific peptidase 15, transcript variant X4			NA	NA
158	5	50657263	51225542	568280	*	NC_030812.1	plus	protein FAM19A2	FAM19A2	102191020	protein-coding	XM_005680252.3	family with sequence similarity 19 member A2, C-C motif chemokine like	XP_005680309.1	protein FAM19A2	131	NA
159	5	50854359	50856998	2640	*	NC_030812.1	plus	uncharacterized gene	LOC102185986	102185986	pseudogene					NA	NA
160	5	51078093	51079311	1219	*	NC_030812.1	minus	PRELI domain-containing protein 1, mitochondrial pseudogene	LOC108636009	108636009	transcribed_pseudogene	XR_001918066.1	PRELI domain-containing protein 1, mitochondrial pseudogene			NA	NA
161	5	51204810	51205495	686	*	NC_030812.1	minus	uncharacterized gene	LOC102184321	102184321	pseudogene					NA	NA
162	5	51741299	51741370	72	*	NC_030812.1	minus	tRNA-Cys	TRNAC-GCA	108636180	tRNA					NA	NA
163	6	85418698	85462330	43633	*	NC_030813.1	minus	UDP-glucuronosyltransferase 2C1	LOC102175670	102175670	protein-coding	XM_018049526.1	UDP-glucuronosyltransferase 2C1	XP_017905015.1	UDP-glucuronosyltransferase 2C1	529	NA
164	6	85478280	85511521	33242	*	NC_030813.1	minus	UDP-glucuronosyltransferase 2C1-like	LOC108633190	108633190	protein-coding	XM_005701834.3	UDP-glucuronosyltransferase 2C1-like	XP_005701891.3	UDP-glucuronosyltransferase 2C1-like	529	NA
165	6	85529817	85542920	13104	*	NC_030813.1	minus	uncharacterized gene	LOC102183411	102183411	pseudogene					NA	NA
166	6	85556243	85588921	32679	*	NC_030813.1	minus	UDP-glucuronosyltransferase 2C1 isoform X1	LOC102183140	102183140	protein-coding	XM_005701541.3	UDP-glucuronosyltransferase 2A1, transcript variant X1	XP_005701598.2	UDP-glucuronosyltransferase 2C1 isoform X1	529	NA
167	6	85556243	85588921	32679	*	NC_030813.1	minus	UDP-glucuronosyltransferase 2C1 isoform X1	LOC102183140	102183140	protein-coding	XM_018049527.1	UDP-glucuronosyltransferase 2A1, transcript variant X2	XP_017905016.1	UDP-glucuronosyltransferase 2A1 isoform X2	299	NA
168	6	85556243	85588921	32679	*	NC_030813.1	minus	UDP-glucuronosyltransferase 2C1 isoform X1	LOC102183140	102183140	protein-coding	XM_018049528.1	UDP-glucuronosyltransferase 2A1, transcript variant X3	XP_017905017.1	UDP-glucuronosyltransferase 2A1 isoform X3	280	NA
169	6	85589034	85614977	25944	*	NC_030813.1	minus	uncharacterized gene	LOC108633316	108633316	pseudogene					NA	NA
170	6	85635496	85657454	21959	*	NC_030813.1	minus	uncharacterized gene	LOC102183682	102183682	pseudogene					NA	NA
171	6	85677862	85734370	56509	*	NC_030813.1	minus	UDP-glucuronosyltransferase 2A2 isoform X1	LOC102168522	102168522	protein-coding	XM_018049529.1	UDP-glucuronosyltransferase 2A1, transcript variant X1	XP_017905018.1	UDP-glucuronosyltransferase 2A2 isoform X1	694	NA
172	6	85677862	85734370	56509	*	NC_030813.1	minus	UDP-glucuronosyltransferase 2A2 isoform X1	LOC102168522	102168522	protein-coding	XM_018049530.1	UDP-glucuronosyltransferase 2A1, transcript variant X2	XP_017905019.1	UDP-glucuronosyltransferase 2A2 isoform X2	532	NA
173	6	85677862	85734370	56509	*	NC_030813.1	minus	UDP-glucuronosyltransferase 2A2 isoform X1	LOC102168522	102168522	protein-coding	XM_018049531.1	UDP-glucuronosyltransferase 2A1, transcript variant X3	XP_017905020.1	UDP-glucuronosyltransferase 2A3 isoform X3	530	NA
174	6	85677862	85734370	56509	*	NC_030813.1	minus	UDP-glucuronosyltransferase 2A2 isoform X1	LOC102168522	102168522	protein-coding	XM_018049532.1	UDP-glucuronosyltransferase 2A1, transcript variant X4	XP_017905021.1	UDP-glucuronosyltransferase 2A1 isoform X4	528	NA
175	6	85677862	85734370	56509	*	NC_030813.1	minus	UDP-glucuronosyltransferase 2A2 isoform X1	LOC102168522	102168522	protein-coding	XM_018049533.1	UDP-glucuronosyltransferase 2A1, transcript variant X5	XP_017905022.1	UDP-glucuronosyltransferase 2A1 isoform X5	484	NA
176	6	85775305	85812886	37582	*	NC_030813.1	minus	sulfotransferase family cytosolic 1B member 1 isoform X1	SULT1B1	102169171	protein-coding	XM_005681717.3	sulfotransferase family 1B member 1, transcript variant X1	XP_005681774.2	sulfotransferase family cytosolic 1B member 1 isoform X1	296	NA
177	6	85775305	85812886	37582	*	NC_030813.1	minus	sulfotransferase family cytosolic 1B member 1 isoform X1	SULT1B1	102169171	protein-coding	XM_005681718.3	sulfotransferase family 1B member 1, transcript variant X2	XP_005681775.2	sulfotransferase family cytosolic 1B member 1 isoform X1	296	NA
178	6	85775305	85812886	37582	*	NC_030813.1	minus	sulfotransferase family cytosolic 1B member 1 isoform X1	SULT1B1	102169171	protein-coding	XM_013964698.2	sulfotransferase family 1B member 1, transcript variant X3	XP_013820152.2	sulfotransferase family cytosolic 1B member 1 isoform X2	253	NA
179	6	85775305	85812886	37582	*	NC_030813.1	minus	sulfotransferase family cytosolic 1B member 1 isoform X1	SULT1B1	102169171	protein-coding	XM_018049535.1	sulfotransferase family 1B member 1, transcript variant X4	XP_017905024.1	sulfotransferase family cytosolic 1B member 1 isoform X2	253	NA
180	6	85812693	85850751	38059	*	NC_030813.1	minus	uncharacterized gene	LOC102178524	102178524	pseudogene					NA	NA
181	6	85840653	85841323	671	*	NC_030813.1	plus	EKC/KEOPS complex subunit LAGE3	LAGE3	108636231	protein-coding	XM_018049536.1	L antigen family member 3	XP_017905025.1	EKC/KEOPS complex subunit LAGE3	145	NA
182	6	85872259	85872330	72	*	NC_030813.1	minus	tRNA-His	TRNAH-GUG	108636324	tRNA					NA	NA
183	6	85878003	85901026	23024	*	NC_030813.1	minus	estrogen sulfotransferase	LOC102169846	102169846	protein-coding	XM_005681720.3	estrogen sulfotransferase	XP_005681777.2	estrogen sulfotransferase	296	NA
184	6	85978463	85995270	16808	*	NC_030813.1	plus	casein alpha s1	CSN1S1	100750242	protein-coding	NM_001285695.1	casein alpha s1	NP_001272624.1	alpha-S1-casein precursor	213	NA
185	6	85978463	85995270	16808	*	NC_030813.1	plus	casein alpha s1	CSN1S1	100750242	protein-coding	XM_018049127.1	casein alpha s1, transcript variant X1	XP_017904616.1	alpha-S1-casein isoform X1	214	NA
186	6	85978463	85995270	16808	*	NC_030813.1	plus	casein alpha s1	CSN1S1	100750242	protein-coding	XM_018049128.1	casein alpha s1, transcript variant X2	XP_017904617.1	alpha-S1-casein isoform X2	213	NA
187	6	85978463	85995270	16808	*	NC_030813.1	plus	casein alpha s1	CSN1S1	100750242	protein-coding	XM_018049129.1	casein alpha s1, transcript variant X3	XP_017904618.1	alpha-S1-casein isoform X3	206	NA
188	6	85978463	85995270	16808	*	NC_030813.1	plus	casein alpha s1	CSN1S1	100750242	protein-coding	XM_018049130.1	casein alpha s1, transcript variant X4	XP_017904619.1	alpha-S1-casein isoform X4	206	NA
189	6	85978463	85995270	16808	*	NC_030813.1	plus	casein alpha s1	CSN1S1	100750242	protein-coding	XM_018049131.1	casein alpha s1, transcript variant X5	XP_017904620.1	alpha-S1-casein isoform X5	203	NA
190	6	85978463	85995270	16808	*	NC_030813.1	plus	casein alpha s1	CSN1S1	100750242	protein-coding	XM_018049132.1	casein alpha s1, transcript variant X6	XP_017904621.1	alpha-S1-casein isoform X6	198	NA
191	6	85978463	85995270	16808	*	NC_030813.1	plus	casein alpha s1	CSN1S1	100750242	protein-coding	XM_018049133.1	casein alpha s1, transcript variant X7	XP_017904622.1	alpha-S1-casein isoform X7	177	NA
192	6	86006250	86015321	9072	*	NC_030813.1	minus	beta-casein isoform X1	CSN2	100860784	protein-coding	XM_005681721.2	casein beta, transcript variant X1	XP_005681778.2	beta-casein isoform X1	257	NA
193	6	86006250	86015321	9072	*	NC_030813.1	minus	beta-casein isoform X1	CSN2	100860784	protein-coding	XM_013964699.2	casein beta, transcript variant X2	XP_013820153.1	beta-casein isoform X2	257	NA
194	6	86026056	86026128	73	*	NC_030813.1	minus	tRNA-Cys	TRNAC-ACA	108636325	tRNA					NA	NA
195	6	86076845	86093539	16695	*	NC_030813.1	plus	as2-casein	CSN1S2	100861229	protein-coding	NM_001285585.1	as2-casein	NP_001272514.1	alpha-S2-casein precursor	223	NA
196	6	86076845	86093539	16695	*	NC_030813.1	plus	as2-casein	CSN1S2	100861229	protein-coding	XM_013964673.2	as2-casein, transcript variant X1	XP_013820127.2	alpha-S2-casein isoform X1	223	NA
197	6	86076845	86093539	16695	*	NC_030813.1	plus	as2-casein	CSN1S2	100861229	protein-coding	XM_013964674.2	as2-casein, transcript variant X2	XP_013820128.2	alpha-S2-casein isoform X2	215	NA
198	6	86076845	86093539	16695	*	NC_030813.1	plus	as2-casein	CSN1S2	100861229	protein-coding	XM_013964675.2	as2-casein, transcript variant X3	XP_013820129.2	alpha-S2-casein isoform X3	214	NA
199	6	86076845	86093539	16695	*	NC_030813.1	plus	as2-casein	CSN1S2	100861229	protein-coding	XM_013964676.2	as2-casein, transcript variant X4	XP_013820130.2	alpha-S2-casein isoform X4	214	NA
200	6	86076845	86093539	16695	*	NC_030813.1	plus	as2-casein	CSN1S2	100861229	protein-coding	XM_013964677.2	as2-casein, transcript variant X5	XP_013820131.2	alpha-S2-casein isoform X5	206	NA
201	6	86076845	86093539	16695	*	NC_030813.1	plus	as2-casein	CSN1S2	100861229	protein-coding	XM_013964678.2	as2-casein, transcript variant X6	XP_013820132.2	alpha-S2-casein isoform X6	205	NA
202	6	86093738	86115903	22166	*	NC_030813.1	plus	proline-rich protein 27 isoform X2	LOC102178810	102178810	protein-coding	XM_013964700.2	proline-rich protein 27, transcript variant X4	XP_013820154.1	proline-rich protein 27 isoform X2	189	NA
203	6	86093738	86115903	22166	*	NC_030813.1	plus	proline-rich protein 27 isoform X2	LOC102178810	102178810	protein-coding	XM_018049537.1	proline-rich protein 27, transcript variant X1	XP_017905026.1	proline-rich protein 27 isoform X1	220	NA
204	6	86093738	86115903	22166	*	NC_030813.1	plus	proline-rich protein 27 isoform X2	LOC102178810	102178810	protein-coding	XM_018049538.1	proline-rich protein 27, transcript variant X2	XP_017905027.1	proline-rich protein 27 isoform X1	220	NA
205	6	86093738	86115903	22166	*	NC_030813.1	plus	proline-rich protein 27 isoform X2	LOC102178810	102178810	protein-coding	XM_018049539.1	proline-rich protein 27, transcript variant X3	XP_017905028.1	proline-rich protein 27 isoform X1	220	NA
206	6	86150669	86158063	7395	*	NC_030813.1	plus	odontogenic ameloblast-associated protein isoform X2	ODAM	102171049	protein-coding	XM_005681724.3	odontogenic, ameloblast asssociated, transcript variant X2	XP_005681781.2	odontogenic ameloblast-associated protein isoform X2	276	NA
207	6	86150669	86158063	7395	*	NC_030813.1	plus	odontogenic ameloblast-associated protein isoform X2	ODAM	102171049	protein-coding	XM_013964694.2	odontogenic, ameloblast asssociated, transcript variant X1	XP_013820148.2	odontogenic ameloblast-associated protein isoform X1	276	NA
208	6	86178800	86180681	1882	*	NC_030813.1	plus	uncharacterized LOC106502214	LOC106502214	106502214	lncRNA	XR_001295805.2	uncharacterized LOC106502214			NA	NA
209	6	86197263	86211376	14114	*	NC_030813.1	plus	casein kappa	CSN3	100861231	protein-coding	NM_001285587.1	casein kappa	NP_001272516.1	kappa-casein precursor	192	NA
210	6	86304549	86306697	2149	*	NC_030813.1	plus	calcium-binding and spermatid-specific protein 1	CABS1	102171774	protein-coding	XM_005681726.3	calcium binding protein, spermatid associated 1	XP_005681783.2	calcium-binding and spermatid-specific protein 1	387	NA
211	6	86338104	86345430	7327	*	NC_030813.1	minus	uncharacterized LOC108636280	LOC108636280	108636280	lncRNA	XR_001918250.1	uncharacterized LOC108636280			NA	NA
212	6	86423906	86424735	830	*	NC_030813.1	minus	uncharacterized gene	LOC102172048	102172048	pseudogene					NA	NA
213	6	86427932	86443025	15094	*	NC_030813.1	plus	amelotin	AMTN	102180208	protein-coding	XM_005681932.3	amelotin	XP_005681989.1	amelotin	211	NA
214	6	86488239	86499558	11320	*	NC_030813.1	plus	ameloblastin	AMBN	102172340	protein-coding	XM_005681727.3	ameloblastin	XP_005681784.1	ameloblastin	422	NA
215	6	86524339	86542777	18439	*	NC_030813.1	plus	enamelin	ENAM	102172612	protein-coding	XM_005681728.2	enamelin	XP_005681785.2	enamelin	1168	NA
216	6	86551095	86560860	9766	*	NC_030813.1	minus	immunoglobulin J chain	JCHAIN	102172880	protein-coding	XM_005681729.3	joining chain of multimeric IgA and IgM	XP_005681786.1	immunoglobulin J chain	158	NA
217	6	86556676	86556748	73	*	NC_030813.1	plus	tRNA-Cys	TRNAC-GCA	108636299	tRNA					NA	NA
218	6	86587763	86590583	2821	*	NC_030813.1	plus	something about silencing protein 10	UTP3	102173172	protein-coding	XM_005681730.3	UTP3, small subunit processome component homolog (S. cerevisiae)	XP_005681787.1	something about silencing protein 10	474	NA
219	6	86608271	86702069	93799	*	NC_030813.1	plus	protein RUFY3 isoform X1	RUFY3	102173453	protein-coding	XM_018049541.1	RUN and FYVE domain containing 3, transcript variant X1	XP_017905030.1	protein RUFY3 isoform X1	678	NA
220	6	86608271	86702069	93799	*	NC_030813.1	plus	protein RUFY3 isoform X1	RUFY3	102173453	protein-coding	XM_018049542.1	RUN and FYVE domain containing 3, transcript variant X2	XP_017905031.1	protein RUFY3 isoform X2	639	NA
221	6	86608271	86702069	93799	*	NC_030813.1	plus	protein RUFY3 isoform X1	RUFY3	102173453	protein-coding	XM_018049543.1	RUN and FYVE domain containing 3, transcript variant X3	XP_017905032.1	protein RUFY3 isoform X2	639	NA
222	6	86608271	86702069	93799	*	NC_030813.1	plus	protein RUFY3 isoform X1	RUFY3	102173453	protein-coding	XM_018049544.1	RUN and FYVE domain containing 3, transcript variant X4	XP_017905033.1	protein RUFY3 isoform X3	621	NA
223	6	86608271	86702069	93799	*	NC_030813.1	plus	protein RUFY3 isoform X1	RUFY3	102173453	protein-coding	XM_018049545.1	RUN and FYVE domain containing 3, transcript variant X5	XP_017905034.1	protein RUFY3 isoform X4	543	NA
224	6	86608271	86702069	93799	*	NC_030813.1	plus	protein RUFY3 isoform X1	RUFY3	102173453	protein-coding	XM_018049546.1	RUN and FYVE domain containing 3, transcript variant X6	XP_017905035.1	protein RUFY3 isoform X5	487	NA
225	6	86608271	86702069	93799	*	NC_030813.1	plus	protein RUFY3 isoform X1	RUFY3	102173453	protein-coding	XM_018049547.1	RUN and FYVE domain containing 3, transcript variant X7	XP_017905036.1	protein RUFY3 isoform X6	469	NA
226	6	86714211	86732920	18710	*	NC_030813.1	minus	G-rich sequence factor 1 isoform X1	GRSF1	102174284	protein-coding	XM_018049549.1	G-rich RNA sequence binding factor 1, transcript variant X1	XP_017905038.1	G-rich sequence factor 1 isoform X1	480	NA
227	6	86714211	86732920	18710	*	NC_030813.1	minus	G-rich sequence factor 1 isoform X1	GRSF1	102174284	protein-coding	XM_018049550.1	G-rich RNA sequence binding factor 1, transcript variant X2	XP_017905039.1	G-rich sequence factor 1 isoform X2	362	NA
228	6	86733038	86825968	92931	*	NC_030813.1	plus	MOB kinase activator 1B isoform X1	MOB1B	102174550	protein-coding	XM_018049551.1	MOB kinase activator 1B, transcript variant X1	XP_017905040.1	MOB kinase activator 1B isoform X1	222	NA
229	6	86733038	86825968	92931	*	NC_030813.1	plus	MOB kinase activator 1B isoform X1	MOB1B	102174550	protein-coding	XM_018049552.1	MOB kinase activator 1B, transcript variant X2	XP_017905041.1	MOB kinase activator 1B isoform X1	222	NA
230	6	86733038	86825968	92931	*	NC_030813.1	plus	MOB kinase activator 1B isoform X1	MOB1B	102174550	protein-coding	XM_018049553.1	MOB kinase activator 1B, transcript variant X3	XP_017905042.1	MOB kinase activator 1B isoform X2	216	NA
231	6	86733038	86825968	92931	*	NC_030813.1	plus	MOB kinase activator 1B isoform X1	MOB1B	102174550	protein-coding	XM_018049554.1	MOB kinase activator 1B, transcript variant X4	XP_017905043.1	MOB kinase activator 1B isoform X2	216	NA
232	6	86733038	86825968	92931	*	NC_030813.1	plus	MOB kinase activator 1B isoform X1	MOB1B	102174550	protein-coding	XM_018049555.1	MOB kinase activator 1B, transcript variant X5	XP_017905044.1	MOB kinase activator 1B isoform X2	216	NA
233	6	86733038	86825968	92931	*	NC_030813.1	plus	MOB kinase activator 1B isoform X1	MOB1B	102174550	protein-coding	XM_018049556.1	MOB kinase activator 1B, transcript variant X6	XP_017905045.1	MOB kinase activator 1B isoform X3	174	NA
234	6	86834124	86860263	26140	*	NC_030813.1	plus	deoxycytidine kinase isoform X1	DCK	102175015	protein-coding	XM_005681738.3	deoxycytidine kinase, transcript variant X1	XP_005681795.1	deoxycytidine kinase isoform X1	260	NA
235	6	86834124	86860263	26140	*	NC_030813.1	plus	deoxycytidine kinase isoform X1	DCK	102175015	protein-coding	XM_018049557.1	deoxycytidine kinase, transcript variant X2	XP_017905046.1	deoxycytidine kinase isoform X2	232	NA
236	6	86966132	87335508	369377	*	NC_030813.1	plus	electrogenic sodium bicarbonate cotransporter 1 isoform X1	SLC4A4	102175283	protein-coding	XM_005681740.3	solute carrier family 4 member 4, transcript variant X1	XP_005681797.2	electrogenic sodium bicarbonate cotransporter 1 isoform X1	1110	NA
237	6	86966132	87335508	369377	*	NC_030813.1	plus	electrogenic sodium bicarbonate cotransporter 1 isoform X1	SLC4A4	102175283	protein-coding	XM_013964709.2	solute carrier family 4 member 4, transcript variant X3	XP_013820163.1	electrogenic sodium bicarbonate cotransporter 1 isoform X2	1079	NA
238	6	86966132	87335508	369377	*	NC_030813.1	plus	electrogenic sodium bicarbonate cotransporter 1 isoform X1	SLC4A4	102175283	protein-coding	XM_018049558.1	solute carrier family 4 member 4, transcript variant X2	XP_017905047.1	electrogenic sodium bicarbonate cotransporter 1 isoform X2	1079	NA
239	6	87433466	87435410	1945	*	NC_030813.1	plus	uncharacterized gene	LOC102175939	102175939	pseudogene					NA	NA
240	6	87493717	87536317	42601	*	NC_030813.1	minus	vitamin D-binding protein	GC	102176214	protein-coding	XM_018049559.1	GC, vitamin D binding protein	XP_017905048.1	vitamin D-binding protein	475	NA
241	6	87513315	87514766	1452	*	NC_030813.1	minus	uncharacterized gene	LOC102176869	102176869	pseudogene					NA	NA
242	10	66693936	66715144	21209	*	NC_030817.1	plus	protein phosphatase 1 regulatory subunit 14D	PPP1R14D	102179677	protein-coding	XM_018054436.1	protein phosphatase 1 regulatory inhibitor subunit 14D, transcript variant X1	XP_017909925.1	protein phosphatase 1 regulatory subunit 14D	144	NA
243	10	66693936	66715144	21209	*	NC_030817.1	plus	protein phosphatase 1 regulatory subunit 14D	PPP1R14D	102179677	protein-coding	XM_018054437.1	protein phosphatase 1 regulatory inhibitor subunit 14D, transcript variant X2	XP_017909926.1	protein phosphatase 1 regulatory subunit 14D	144	NA
244	10	66715955	66723020	7066	*	NC_030817.1	minus	abscission/NoCut checkpoint regulator isoform X2	ZFYVE19	102178452	protein-coding	XM_005685493.3	zinc finger FYVE-type containing 19, transcript variant X2	XP_005685550.1	abscission/NoCut checkpoint regulator isoform X2	399	NA
245	10	66715955	66723020	7066	*	NC_030817.1	minus	abscission/NoCut checkpoint regulator isoform X2	ZFYVE19	102178452	protein-coding	XM_013966981.2	zinc finger FYVE-type containing 19, transcript variant X1	XP_013822435.1	abscission/NoCut checkpoint regulator isoform X1	431	NA
246	10	66723104	66751911	28808	*	NC_030817.1	plus	dnaJ homolog subfamily C member 17 isoform X1	DNAJC17	102178910	protein-coding	XM_005685495.3	DnaJ heat shock protein family (Hsp40) member C17, transcript variant X1	XP_005685552.1	dnaJ homolog subfamily C member 17 isoform X1	309	NA
247	10	66723104	66751911	28808	*	NC_030817.1	plus	dnaJ homolog subfamily C member 17 isoform X1	DNAJC17	102178910	protein-coding	XM_005685496.3	DnaJ heat shock protein family (Hsp40) member C17, transcript variant X2	XP_005685553.1	dnaJ homolog subfamily C member 17 isoform X2	304	NA
248	10	66747655	66749424	1770	*	NC_030817.1	minus	uncharacterized protein C15orf62 homolog, mitochondrial	C10H15orf62	108636996	protein-coding	XM_018054435.1	chromosome 10 C15orf62 homolog	XP_017909924.1	uncharacterized protein C15orf62 homolog, mitochondrial	176	NA
249	10	66752050	66756622	4573	*	NC_030817.1	minus	GTP cyclohydrolase 1 feedback regulatory protein	GCHFR	102172161	protein-coding	XM_018054439.1	GTP cyclohydrolase I feedback regulator	XP_017909928.1	GTP cyclohydrolase 1 feedback regulatory protein	84	NA
250	10	66763108	66778182	15075	*	NC_030817.1	plus	regulator of microtubule dynamics protein 3 isoform X1	RMDN3	102177983	protein-coding	XM_018054440.1	regulator of microtubule dynamics 3, transcript variant X1	XP_017909929.1	regulator of microtubule dynamics protein 3 isoform X1	471	NA
251	10	66763108	66778182	15075	*	NC_030817.1	plus	regulator of microtubule dynamics protein 3 isoform X1	RMDN3	102177983	protein-coding	XM_018054441.1	regulator of microtubule dynamics 3, transcript variant X2	XP_017909930.1	regulator of microtubule dynamics protein 3 isoform X1	471	NA
252	10	66763108	66778182	15075	*	NC_030817.1	plus	regulator of microtubule dynamics protein 3 isoform X1	RMDN3	102177983	protein-coding	XM_018054442.1	regulator of microtubule dynamics 3, transcript variant X3	XP_017909931.1	regulator of microtubule dynamics protein 3 isoform X1	471	NA
253	10	66763108	66778182	15075	*	NC_030817.1	plus	regulator of microtubule dynamics protein 3 isoform X1	RMDN3	102177983	protein-coding	XM_018054443.1	regulator of microtubule dynamics 3, transcript variant X4	XP_017909932.1	regulator of microtubule dynamics protein 3 isoform X2	343	NA
254	10	66778344	66814474	36131	*	NC_030817.1	minus	DNA repair protein RAD51 homolog 1	RAD51	102177525	protein-coding	XM_005685489.2	RAD51 recombinase, transcript variant X1	XP_005685546.1	DNA repair protein RAD51 homolog 1	339	NA
255	10	66778344	66814474	36131	*	NC_030817.1	minus	DNA repair protein RAD51 homolog 1	RAD51	102177525	protein-coding	XM_005685490.3	RAD51 recombinase, transcript variant X2	XP_005685547.1	DNA repair protein RAD51 homolog 1	339	NA
256	10	66827112	66892115	65004	*	NC_030817.1	minus	protein CASC5	KNL1	102171882	protein-coding	XM_018054444.1	kinetochore scaffold 1	XP_017909933.1	protein CASC5	2344	NA
257	10	66892434	66892515	82	*	NC_030817.1	plus	tRNA-Ser	TRNAS-GCU	108637037	tRNA					NA	NA
258	10	66900251	66904499	4249	*	NC_030817.1	minus	RNA pseudouridylate synthase domain-containing protein 2	RPUSD2	102171612	protein-coding	XM_013966979.2	RNA pseudouridylate synthase domain containing 2	XP_013822433.2	RNA pseudouridylate synthase domain-containing protein 2	552	NA
259	10	66910883	66920565	9683	*	NC_030817.1	plus	uncharacterized protein C15orf57 homolog	C10H15orf57	100861399	protein-coding	XM_005685487.2	chromosome 10 C15orf57 homolog, transcript variant X1	XP_005685544.1	uncharacterized protein C15orf57 homolog	179	NA
260	10	66910883	66920565	9683	*	NC_030817.1	plus	uncharacterized protein C15orf57 homolog	C10H15orf57	100861399	protein-coding	XM_005685488.3	chromosome 10 C15orf57 homolog, transcript variant X2	XP_005685545.1	uncharacterized protein C15orf57 homolog	179	NA
261	10	66992014	66994401	2388	*	NC_030817.1	minus	carbohydrate sulfotransferase 14	CHST14	102171342	protein-coding	XM_005685609.3	carbohydrate sulfotransferase 14	XP_005685666.3	carbohydrate sulfotransferase 14	376	NA
262	10	66996639	67019895	23257	*	NC_030817.1	minus	bromo adjacent homology domain-containing 1 protein isoform X1	BAHD1	102171076	protein-coding	XM_018054445.1	bromo adjacent homology domain containing 1, transcript variant X1	XP_017909934.1	bromo adjacent homology domain-containing 1 protein isoform X1	778	NA
263	10	66996639	67019895	23257	*	NC_030817.1	minus	bromo adjacent homology domain-containing 1 protein isoform X1	BAHD1	102171076	protein-coding	XM_018054446.1	bromo adjacent homology domain containing 1, transcript variant X2	XP_017909935.1	bromo adjacent homology domain-containing 1 protein isoform X2	777	NA
264	10	66996639	67019895	23257	*	NC_030817.1	minus	bromo adjacent homology domain-containing 1 protein isoform X1	BAHD1	102171076	protein-coding	XM_018054447.1	bromo adjacent homology domain containing 1, transcript variant X3	XP_017909936.1	bromo adjacent homology domain-containing 1 protein isoform X3	775	NA
265	10	67037209	67049297	12089	*	NC_030817.1	minus	isovaleryl-CoA dehydrogenase, mitochondrial isoform X1	IVD	102176611	protein-coding	XM_018054448.1	isovaleryl-CoA dehydrogenase, transcript variant X1	XP_017909937.1	isovaleryl-CoA dehydrogenase, mitochondrial isoform X1	473	NA
266	10	67037209	67049297	12089	*	NC_030817.1	minus	isovaleryl-CoA dehydrogenase, mitochondrial isoform X1	IVD	102176611	protein-coding	XM_018054449.1	isovaleryl-CoA dehydrogenase, transcript variant X2	XP_017909938.1	isovaleryl-CoA dehydrogenase, mitochondrial isoform X2	468	NA
267	10	67061477	67070353	8877	*	NC_030817.1	minus	small kinetochore-associated protein	KNSTRN	102170791	protein-coding	XM_013966977.2	kinetochore localized astrin/SPAG5 binding protein	XP_013822431.2	small kinetochore-associated protein	313	NA
268	10	67081084	67095726	14643	*	NC_030817.1	minus	protein dispatched homolog 2	DISP2	102170523	protein-coding	XM_018054450.1	dispatched RND transporter family member 2	XP_017909939.1	protein dispatched homolog 2	1402	NA
269	10	67097621	67104020	6400	*	NC_030817.1	minus	zinc finger protein 36, C3H1 type-like 3	LOC102170239	102170239	protein-coding	XM_018054451.1	zinc finger protein 36, C3H1 type-like 3	XP_017909940.1	zinc finger protein 36, C3H1 type-like 3	127	NA
270	10	67114275	67123320	9046	*	NC_030817.1	plus	uncharacterized protein C15orf52 homolog isoform X2	C10H15orf52	102176330	protein-coding	XM_013966975.2	chromosome 10 C15orf52 homolog, transcript variant X2	XP_013822429.2	uncharacterized protein C15orf52 homolog isoform X2	503	NA
271	10	67114275	67123320	9046	*	NC_030817.1	plus	uncharacterized protein C15orf52 homolog isoform X2	C10H15orf52	102176330	protein-coding	XM_018054452.1	chromosome 10 C15orf52 homolog, transcript variant X1	XP_017909941.1	uncharacterized protein C15orf52 homolog isoform X1	513	NA
272	10	67114275	67123320	9046	*	NC_030817.1	plus	uncharacterized protein C15orf52 homolog isoform X2	C10H15orf52	102176330	protein-coding	XM_018054453.1	chromosome 10 C15orf52 homolog, transcript variant X3	XP_017909942.1	uncharacterized protein C15orf52 homolog isoform X3	499	NA
273	10	67114275	67123320	9046	*	NC_030817.1	plus	uncharacterized protein C15orf52 homolog isoform X2	C10H15orf52	102176330	protein-coding	XM_018054454.1	chromosome 10 C15orf52 homolog, transcript variant X4	XP_017909943.1	uncharacterized protein C15orf52 homolog isoform X3	499	NA
274	10	67114275	67123320	9046	*	NC_030817.1	plus	uncharacterized protein C15orf52 homolog isoform X2	C10H15orf52	102176330	protein-coding	XM_018054455.1	chromosome 10 C15orf52 homolog, transcript variant X5	XP_017909944.1	uncharacterized protein C15orf52 homolog isoform X4	471	NA
275	10	67128481	67131735	3255	*	NC_030817.1	minus	InaF motif containing 2, transcript variant X4	INAFM2	106502534	lncRNA	XR_001918699.1	InaF motif containing 2, transcript variant X1			NA	NA
276	10	67128481	67131735	3255	*	NC_030817.1	minus	InaF motif containing 2, transcript variant X4	INAFM2	106502534	lncRNA	XR_001918700.1	InaF motif containing 2, transcript variant X2			NA	NA
277	10	67128481	67131735	3255	*	NC_030817.1	minus	InaF motif containing 2, transcript variant X4	INAFM2	106502534	lncRNA	XR_001918701.1	InaF motif containing 2, transcript variant X3			NA	NA
278	10	67128481	67131735	3255	*	NC_030817.1	minus	InaF motif containing 2, transcript variant X4	INAFM2	106502534	lncRNA	XR_001918702.1	InaF motif containing 2, transcript variant X4			NA	NA
279	10	67144238	67166117	21880	*	NC_030817.1	plus	1-phosphatidylinositol 4,5-bisphosphate phosphodiesterase beta-2 isoform X1	PLCB2	102169966	protein-coding	XM_018054456.1	phospholipase C beta 2, transcript variant X1	XP_017909945.1	1-phosphatidylinositol 4,5-bisphosphate phosphodiesterase beta-2 isoform X1	1186	NA
280	10	67144238	67166117	21880	*	NC_030817.1	plus	1-phosphatidylinositol 4,5-bisphosphate phosphodiesterase beta-2 isoform X1	PLCB2	102169966	protein-coding	XM_018054457.1	phospholipase C beta 2, transcript variant X2	XP_017909946.1	1-phosphatidylinositol 4,5-bisphosphate phosphodiesterase beta-2 isoform X2	1171	NA
281	10	67170997	67175824	4828	*	NC_030817.1	plus	ankyrin repeat domain-containing protein 63	ANKRD63	108636997	protein-coding	XM_018054458.1	ankyrin repeat domain 63	XP_017909947.1	ankyrin repeat domain-containing protein 63	382	NA
282	10	67176678	67213921	37244	*	NC_030817.1	minus	serine/threonine-protein kinase PAK 6 isoform X1	PAK6	100860973	protein-coding	XM_018054459.1	p21 (RAC1) activated kinase 6, transcript variant X1	XP_017909948.1	serine/threonine-protein kinase PAK 6 isoform X1	687	NA
283	10	67176678	67213921	37244	*	NC_030817.1	minus	serine/threonine-protein kinase PAK 6 isoform X1	PAK6	100860973	protein-coding	XM_018054460.1	p21 (RAC1) activated kinase 6, transcript variant X2	XP_017909949.1	serine/threonine-protein kinase PAK 6 isoform X2	681	NA
284	10	67176678	67213921	37244	*	NC_030817.1	minus	serine/threonine-protein kinase PAK 6 isoform X1	PAK6	100860973	protein-coding	XM_018054461.1	p21 (RAC1) activated kinase 6, transcript variant X3	XP_017909950.1	serine/threonine-protein kinase PAK 6 isoform X2	681	NA
285	10	67176678	67213921	37244	*	NC_030817.1	minus	serine/threonine-protein kinase PAK 6 isoform X1	PAK6	100860973	protein-coding	XM_018054462.1	p21 (RAC1) activated kinase 6, transcript variant X4	XP_017909951.1	serine/threonine-protein kinase PAK 6 isoform X2	681	NA
286	10	67176678	67213921	37244	*	NC_030817.1	minus	serine/threonine-protein kinase PAK 6 isoform X1	PAK6	100860973	protein-coding	XM_018054463.1	p21 (RAC1) activated kinase 6, transcript variant X5	XP_017909952.1	serine/threonine-protein kinase PAK 6 isoform X3	638	NA
287	10	67218640	67225971	7332	*	NC_030817.1	plus	uncharacterized LOC106502533	LOC106502533	106502533	lncRNA	XR_001296157.2	uncharacterized LOC106502533			NA	NA
288	10	67227442	67278139	50698	*	NC_030817.1	minus	mitotic checkpoint serine/threonine-protein kinase BUB1 beta	BUB1B	102176047	protein-coding	XM_005685483.2	BUB1 mitotic checkpoint serine/threonine kinase B	XP_005685540.2	mitotic checkpoint serine/threonine-protein kinase BUB1 beta	1062	NA
289	10	67305279	67326154	20876	*	NC_030817.1	plus	bcl-2-modifying factor isoform X1	BMF	100860972	protein-coding	XM_013966966.2	Bcl2 modifying factor, transcript variant X4	XP_013822420.2	bcl-2-modifying factor isoform X1	226	NA
290	10	67305279	67326154	20876	*	NC_030817.1	plus	bcl-2-modifying factor isoform X1	BMF	100860972	protein-coding	XM_018054464.1	Bcl2 modifying factor, transcript variant X1	XP_017909953.1	bcl-2-modifying factor isoform X1	226	NA
291	10	67305279	67326154	20876	*	NC_030817.1	plus	bcl-2-modifying factor isoform X1	BMF	100860972	protein-coding	XM_018054465.1	Bcl2 modifying factor, transcript variant X2	XP_017909954.1	bcl-2-modifying factor isoform X1	226	NA
292	10	67305279	67326154	20876	*	NC_030817.1	plus	bcl-2-modifying factor isoform X1	BMF	100860972	protein-coding	XM_018054466.1	Bcl2 modifying factor, transcript variant X3	XP_017909955.1	bcl-2-modifying factor isoform X1	226	NA
293	10	67305279	67326154	20876	*	NC_030817.1	plus	bcl-2-modifying factor isoform X1	BMF	100860972	protein-coding	XM_018054467.1	Bcl2 modifying factor, transcript variant X5	XP_017909956.1	bcl-2-modifying factor isoform X2	184	NA
294	10	67371992	67375360	3369	*	NC_030817.1	plus	signal recognition particle 14 kDa protein	SRP14	102175299	protein-coding	XM_005685480.3	signal recognition particle 14	XP_005685537.1	signal recognition particle 14 kDa protein	110	NA
295	10	67375503	67477588	102086	*	NC_030817.1	minus	eIF-2-alpha kinase GCN2 isoform X1	EIF2AK4	102175025	protein-coding	XM_018054468.1	eukaryotic translation initiation factor 2 alpha kinase 4, transcript variant X1	XP_017909957.1	eIF-2-alpha kinase GCN2 isoform X1	1649	NA
296	10	67375503	67477588	102086	*	NC_030817.1	minus	eIF-2-alpha kinase GCN2 isoform X1	EIF2AK4	102175025	protein-coding	XM_018054469.1	eukaryotic translation initiation factor 2 alpha kinase 4, transcript variant X2	XP_017909958.1	eIF-2-alpha kinase GCN2 isoform X2	1604	NA
297	10	67491330	67606341	115012	*	NC_030817.1	plus	probable G-protein coupled receptor 176	GPR176	102169107	protein-coding	XM_018054470.1	G protein-coupled receptor 176	XP_017909959.1	probable G-protein coupled receptor 176	515	NA
298	10	67621601	67635946	14346	*	NC_030817.1	plus	uncharacterized LOC108636998	LOC108636998	108636998	lncRNA	XR_001918703.1	uncharacterized LOC108636998			NA	NA
299	10	67640622	67695561	54940	*	NC_030817.1	plus	fibrous sheath-interacting protein 1	LOC102174745	102174745	protein-coding	XM_018053766.1	fibrous sheath-interacting protein 1	XP_017909255.1	fibrous sheath-interacting protein 1	291	NA
300	10	67714639	67715137	499	*	NC_030817.1	plus	small nuclear ribonucleoprotein E	LOC102174478	102174478	protein-coding	XM_018054471.1	small nuclear ribonucleoprotein E	XP_017909960.1	small nuclear ribonucleoprotein E	92	NA
301	10	67789601	67821211	31611	*	NC_030817.1	plus	fibrous sheath-interacting protein 1-like	LOC108636858	108636858	protein-coding	XM_018053767.1	fibrous sheath-interacting protein 1-like	XP_017909256.1	fibrous sheath-interacting protein 1-like	279	NA
302	10	67822176	67837900	15725	*	NC_030817.1	minus	thrombospondin-1 isoform X1	THBS1	100860971	protein-coding	XM_018054472.1	thrombospondin 1, transcript variant X1	XP_017909961.1	thrombospondin-1 isoform X1	1171	NA
303	10	67822176	67837900	15725	*	NC_030817.1	minus	thrombospondin-1 isoform X1	THBS1	100860971	protein-coding	XM_018054473.1	thrombospondin 1, transcript variant X2	XP_017909962.1	thrombospondin-1 isoform X2	1171	NA
304	10	67822176	67837900	15725	*	NC_030817.1	minus	thrombospondin-1 isoform X1	THBS1	100860971	protein-coding	XM_018054474.1	thrombospondin 1, transcript variant X3	XP_017909963.1	thrombospondin-1 isoform X3	1172	NA
305	10	67822176	67837900	15725	*	NC_030817.1	minus	thrombospondin-1 isoform X1	THBS1	100860971	protein-coding	XM_018054475.1	thrombospondin 1, transcript variant X4	XP_017909964.1	thrombospondin-1 isoform X4	1170	NA
306	10	68160433	68184490	24058	*	NC_030817.1	minus	LOW QUALITY PROTEIN: putative uncharacterized protein C15orf54 homolog	C10H15orf54	106502540	protein-coding	XM_018053768.1	chromosome 10 C15orf54 homolog	XP_017909257.1	LOW QUALITY PROTEIN: putative uncharacterized protein C15orf54 homolog	169	NA
307	10	68872398	68949867	77470	*	NC_030817.1	plus	RAS guanyl-releasing protein 1	RASGRP1	102173007	protein-coding	XM_018054476.1	RAS guanyl releasing protein 1	XP_017909965.1	RAS guanyl-releasing protein 1	797	NA
308	10	68954617	68988100	33484	*	NC_030817.1	minus	protein FAM98B	FAM98B	102168832	protein-coding	XM_018054477.1	family with sequence similarity 98 member B	XP_017909966.1	protein FAM98B	422	NA
309	10	69076145	69199172	123028	*	NC_030817.1	minus	sprouty-related, EVH1 domain-containing protein 1 isoform X1	SPRED1	102168545	protein-coding	XM_018054478.1	sprouty related EVH1 domain containing 1, transcript variant X1	XP_017909967.1	sprouty-related, EVH1 domain-containing protein 1 isoform X1	443	NA
310	10	69076145	69199172	123028	*	NC_030817.1	minus	sprouty-related, EVH1 domain-containing protein 1 isoform X1	SPRED1	102168545	protein-coding	XM_018054479.1	sprouty related EVH1 domain containing 1, transcript variant X2	XP_017909968.1	sprouty-related, EVH1 domain-containing protein 1 isoform X2	369	NA
311	10	69465339	69478824	13486	*	NC_030817.1	minus	transmembrane and coiled-coil domain-containing protein 5A	TMCO5A	102172724	protein-coding	XM_005685471.2	transmembrane and coiled-coil domains 5A	XP_005685528.2	transmembrane and coiled-coil domain-containing protein 5A	303	NA
312	10	70267134	70489714	222581	*	NC_030817.1	plus	homeobox protein Meis2 isoform X1	MEIS2	102172067	protein-coding	XM_018054480.1	Meis homeobox 2, transcript variant X1	XP_017909969.1	homeobox protein Meis2 isoform X1	477	NA
313	10	70267134	70489714	222581	*	NC_030817.1	plus	homeobox protein Meis2 isoform X1	MEIS2	102172067	protein-coding	XM_018054481.1	Meis homeobox 2, transcript variant X2	XP_017909970.1	homeobox protein Meis2 isoform X2	476	NA
314	10	70267134	70489714	222581	*	NC_030817.1	plus	homeobox protein Meis2 isoform X1	MEIS2	102172067	protein-coding	XM_018054482.1	Meis homeobox 2, transcript variant X3	XP_017909971.1	homeobox protein Meis2 isoform X3	470	NA
315	10	70267134	70489714	222581	*	NC_030817.1	plus	homeobox protein Meis2 isoform X1	MEIS2	102172067	protein-coding	XM_018054483.1	Meis homeobox 2, transcript variant X4	XP_017909972.1	homeobox protein Meis2 isoform X4	401	NA
316	10	70267134	70489714	222581	*	NC_030817.1	plus	homeobox protein Meis2 isoform X1	MEIS2	102172067	protein-coding	XM_018054484.1	Meis homeobox 2, transcript variant X5	XP_017909973.1	homeobox protein Meis2 isoform X5	400	NA
317	10	70267134	70489714	222581	*	NC_030817.1	plus	homeobox protein Meis2 isoform X1	MEIS2	102172067	protein-coding	XM_018054485.1	Meis homeobox 2, transcript variant X6	XP_017909974.1	homeobox protein Meis2 isoform X6	394	NA
318	10	70267134	70489714	222581	*	NC_030817.1	plus	homeobox protein Meis2 isoform X1	MEIS2	102172067	protein-coding	XM_018054486.1	Meis homeobox 2, transcript variant X7	XP_017909975.1	homeobox protein Meis2 isoform X7	393	NA
319	10	70267134	70489714	222581	*	NC_030817.1	plus	homeobox protein Meis2 isoform X1	MEIS2	102172067	protein-coding	XM_018054487.1	Meis homeobox 2, transcript variant X8	XP_017909976.1	homeobox protein Meis2 isoform X8	389	NA
320	10	70267134	70489714	222581	*	NC_030817.1	plus	homeobox protein Meis2 isoform X1	MEIS2	102172067	protein-coding	XM_018054488.1	Meis homeobox 2, transcript variant X9	XP_017909977.1	homeobox protein Meis2 isoform X9	331	NA
321	10	70267134	70489714	222581	*	NC_030817.1	plus	homeobox protein Meis2 isoform X1	MEIS2	102172067	protein-coding	XM_018054490.1	Meis homeobox 2, transcript variant X10	XP_017909979.1	homeobox protein Meis2 isoform X10	306	NA
322	10	70560871	70793831	232961	*	NC_030817.1	minus	uncharacterized protein C15orf41 homolog isoform X1	C10H15orf41	102171792	protein-coding	XM_005685467.3	chromosome 10 C15orf41 homolog, transcript variant X2	XP_005685524.1	uncharacterized protein C15orf41 homolog isoform X1	281	NA
323	10	70560871	70793831	232961	*	NC_030817.1	minus	uncharacterized protein C15orf41 homolog isoform X1	C10H15orf41	102171792	protein-coding	XM_013966954.2	chromosome 10 C15orf41 homolog, transcript variant X1	XP_013822408.1	uncharacterized protein C15orf41 homolog isoform X1	281	NA
324	10	70560871	70793831	232961	*	NC_030817.1	minus	uncharacterized protein C15orf41 homolog isoform X1	C10H15orf41	102171792	protein-coding	XM_013966957.2	chromosome 10 C15orf41 homolog, transcript variant X4	XP_013822411.1	uncharacterized protein C15orf41 homolog isoform X3	183	NA
325	10	70560871	70793831	232961	*	NC_030817.1	minus	uncharacterized protein C15orf41 homolog isoform X1	C10H15orf41	102171792	protein-coding	XM_018054491.1	chromosome 10 C15orf41 homolog, transcript variant X3	XP_017909980.1	uncharacterized protein C15orf41 homolog isoform X2	248	NA
326	10	72029648	72222954	193307	*	NC_030817.1	plus	diphthine--ammonia ligase isoform X1	DPH6	102168266	protein-coding	XM_018054492.1	diphthamine biosynthesis 6, transcript variant X1	XP_017909981.1	diphthine--ammonia ligase isoform X1	267	NA
327	10	72029648	72222954	193307	*	NC_030817.1	plus	diphthine--ammonia ligase isoform X1	DPH6	102168266	protein-coding	XM_018054493.1	diphthamine biosynthesis 6, transcript variant X2	XP_017909982.1	diphthine--ammonia ligase isoform X2	165	NA
328	10	72085036	72086128	1093	*	NC_030817.1	plus	uncharacterized gene	LOC102171158	102171158	pseudogene					NA	NA
329	10	72430066	72431923	1858	*	NC_030817.1	minus	uncharacterized LOC108637001	LOC108637001	108637001	lncRNA	XR_001918707.1	uncharacterized LOC108637001			NA	NA
330	10	72433443	72601447	168005	*	NC_030817.1	minus	uncharacterized LOC108637000, transcript variant X2	LOC108637000	108637000	lncRNA	XR_001918705.1	uncharacterized LOC108637000, transcript variant X1			NA	NA
331	10	72433443	72601447	168005	*	NC_030817.1	minus	uncharacterized LOC108637000, transcript variant X2	LOC108637000	108637000	lncRNA	XR_001918706.1	uncharacterized LOC108637000, transcript variant X2			NA	NA
332	10	72557495	72558344	850	*	NC_030817.1	plus	14-3-3 protein zeta pseudogene	LOC108636999	108636999	transcribed_pseudogene	XR_001918704.1	14-3-3 protein zeta pseudogene			NA	NA
333	10	72601451	72609049	7599	*	NC_030817.1	plus	LOW QUALITY PROTEIN: zinc finger protein 770	ZNF770	102171341	protein-coding	XM_018054494.1	zinc finger protein 770	XP_017909983.1	LOW QUALITY PROTEIN: zinc finger protein 770	717	NA
334	10	72617992	72618064	73	*	NC_030817.1	plus	tRNA-Ser	TRNAS-GGA	108637038	tRNA					NA	NA
335	10	72618699	72706647	87949	*	NC_030817.1	plus	intron-binding protein aquarius	AQR	102171075	protein-coding	XM_005685465.3	aquarius intron-binding spliceosomal factor, transcript variant X1	XP_005685522.1	intron-binding protein aquarius	1483	NA
336	10	72618699	72706647	87949	*	NC_030817.1	plus	intron-binding protein aquarius	AQR	102171075	protein-coding	XM_018054496.1	aquarius intron-binding spliceosomal factor, transcript variant X2	XP_017909985.1	intron-binding protein aquarius	1483	NA
337	10	72761190	72766594	5405	*	NC_030817.1	plus	actin, alpha cardiac muscle 1	ACTC1	102170606	protein-coding	XM_013966952.2	actin, alpha, cardiac muscle 1	XP_013822406.2	actin, alpha cardiac muscle 1	377	NA
338	10	72801415	72804270	2856	*	NC_030817.1	plus	gap junction delta-2 protein	GJD2	102191620	protein-coding	XM_018053800.1	gap junction protein delta 2	XP_017909289.1	gap junction delta-2 protein	321	NA
339	10	72959245	72980733	21489	*	NC_030817.1	plus	rho GTPase-activating protein 11A	ARHGAP11A	102170321	protein-coding	XM_005685462.3	Rho GTPase activating protein 11A	XP_005685519.1	rho GTPase-activating protein 11A	1022	NA
340	10	72983057	73038154	55098	*	NC_030817.1	plus	neuroendocrine protein 7B2 isoform X1	SCG5	102169675	protein-coding	XM_005685459.3	secretogranin V, transcript variant X1	XP_005685516.1	neuroendocrine protein 7B2 isoform X1	212	NA
341	10	72983057	73038154	55098	*	NC_030817.1	plus	neuroendocrine protein 7B2 isoform X1	SCG5	102169675	protein-coding	XM_005685460.3	secretogranin V, transcript variant X2	XP_005685517.1	neuroendocrine protein 7B2 isoform X2	211	NA
342	10	72983057	73038154	55098	*	NC_030817.1	plus	neuroendocrine protein 7B2 isoform X1	SCG5	102169675	protein-coding	XM_005685461.3	secretogranin V, transcript variant X3	XP_005685518.1	neuroendocrine protein 7B2 isoform X3	194	NA
343	10	73061690	73077023	15334	*	NC_030817.1	plus	gremlin-1	GREM1	100860969	protein-coding	XM_018054498.1	gremlin 1, DAN family BMP antagonist	XP_017909987.1	gremlin-1	240	NA
344	10	73144337	73581740	437404	*	NC_030817.1	minus	formin-1 isoform X1	FMN1	102191337	protein-coding	XM_018054499.1	formin 1, transcript variant X1	XP_017909988.1	formin-1 isoform X1	1204	NA
345	10	73144337	73581740	437404	*	NC_030817.1	minus	formin-1 isoform X1	FMN1	102191337	protein-coding	XM_018054500.1	formin 1, transcript variant X2	XP_017909989.1	formin-1 isoform X2	1183	NA
346	10	73144337	73581740	437404	*	NC_030817.1	minus	formin-1 isoform X1	FMN1	102191337	protein-coding	XM_018054501.1	formin 1, transcript variant X3	XP_017909990.1	formin-1 isoform X3	1419	NA
347	10	73663638	73680196	16559	*	NC_030817.1	minus	transmembrane and coiled-coil domain-containing protein 5B	LOC102168731	102168731	protein-coding	XM_005685455.3	transmembrane and coiled-coil domain-containing protein 5B	XP_005685512.2	transmembrane and coiled-coil domain-containing protein 5B	351	NA
348	10	73851578	74313440	461863	*	NC_030817.1	plus	ryanodine receptor 3	RYR3	102191052	protein-coding	XM_018053769.1	ryanodine receptor 3	XP_017909258.1	ryanodine receptor 3	4887	NA
349	10	74313946	74501724	187779	*	NC_030817.1	minus	cell death regulator Aven	AVEN	102190791	protein-coding	XM_018053770.1	apoptosis and caspase activation inhibitor	XP_017909259.1	cell death regulator Aven	468	NA
350	10	74512880	74515009	2130	*	NC_030817.1	plus	muscarinic acetylcholine receptor M5	CHRM5	102168455	protein-coding	XM_018053801.1	cholinergic receptor muscarinic 5	XP_017909290.1	muscarinic acetylcholine receptor M5	532	NA
351	10	74527219	74543077	15859	*	NC_030817.1	minus	ER membrane protein complex subunit 7	EMC7	102191801	protein-coding	XM_005685453.3	ER membrane protein complex subunit 7	XP_005685510.1	ER membrane protein complex subunit 7	241	NA
352	10	74582095	74635861	53767	*	NC_030817.1	minus	KATNB1-like protein 1	KATNBL1	102191528	protein-coding	XM_018054502.1	katanin regulatory subunit B1 like 1	XP_017909991.1	KATNB1-like protein 1	304	NA
353	10	74648708	74652237	3530	*	NC_030817.1	plus	ER membrane protein complex subunit 4	EMC4	102190606	protein-coding	XM_005685448.3	ER membrane protein complex subunit 4	XP_005685505.1	ER membrane protein complex subunit 4	183	NA
354	10	74652068	74742815	90748	*	NC_030817.1	minus	solute carrier family 12 member 6 isoform X1	SLC12A6	102190881	protein-coding	XM_005685449.3	solute carrier family 12 member 6, transcript variant X1	XP_005685506.1	solute carrier family 12 member 6 isoform X1	1150	NA
355	10	74652068	74742815	90748	*	NC_030817.1	minus	solute carrier family 12 member 6 isoform X1	SLC12A6	102190881	protein-coding	XM_005685450.3	solute carrier family 12 member 6, transcript variant X2	XP_005685507.1	solute carrier family 12 member 6 isoform X2	1135	NA
356	10	74652068	74742815	90748	*	NC_030817.1	minus	solute carrier family 12 member 6 isoform X1	SLC12A6	102190881	protein-coding	XM_018054503.1	solute carrier family 12 member 6, transcript variant X3	XP_017909992.1	solute carrier family 12 member 6 isoform X3	1101	NA
357	10	74652068	74742815	90748	*	NC_030817.1	minus	solute carrier family 12 member 6 isoform X1	SLC12A6	102190881	protein-coding	XM_018054504.1	solute carrier family 12 member 6, transcript variant X4	XP_017909993.1	solute carrier family 12 member 6 isoform X4	1011	NA
358	12	54897721	55105201	207481	*	NC_030819.1	minus	vascular endothelial growth factor receptor 1	FLT1	100860837	protein-coding	XM_018056600.1	fms related tyrosine kinase 1	XP_017912089.1	vascular endothelial growth factor receptor 1	1337	NA
359	12	55163595	55166195	2601	*	NC_030819.1	minus	uncharacterized gene	LOC108637260	108637260	pseudogene					NA	NA
360	12	55233424	55244285	10862	*	NC_030819.1	minus	uncharacterized LOC102188230, transcript variant X2	LOC102188230	102188230	lncRNA	XR_001296349.2	uncharacterized LOC102188230, transcript variant X1			NA	NA
361	12	55233424	55244285	10862	*	NC_030819.1	minus	uncharacterized LOC102188230, transcript variant X2	LOC102188230	102188230	lncRNA	XR_001296350.2	uncharacterized LOC102188230, transcript variant X2			NA	NA
362	12	55244217	55255720	11504	*	NC_030819.1	plus	proteasome maturation protein isoform X1	POMP	102187958	protein-coding	XM_018056601.1	proteasome maturation protein, transcript variant X1	XP_017912090.1	proteasome maturation protein isoform X1	166	NA
363	12	55244217	55255720	11504	*	NC_030819.1	plus	proteasome maturation protein isoform X1	POMP	102187958	protein-coding	XM_018056602.1	proteasome maturation protein, transcript variant X2	XP_017912091.1	proteasome maturation protein isoform X2	141	NA
364	12	55265767	55284495	18729	*	NC_030819.1	minus	solute carrier family 46 member 3	SLC46A3	102187500	protein-coding	XM_018056604.1	solute carrier family 46 member 3	XP_017912093.1	solute carrier family 46 member 3	461	NA
365	12	55325810	55710530	384721	*	NC_030819.1	plus	microtubule-associated tumor suppressor candidate 2 isoform X1	MTUS2	102188510	protein-coding	XM_018056605.1	microtubule associated tumor suppressor candidate 2, transcript variant X1	XP_017912094.1	microtubule-associated tumor suppressor candidate 2 isoform X1	1370	NA
366	12	55325810	55710530	384721	*	NC_030819.1	plus	microtubule-associated tumor suppressor candidate 2 isoform X1	MTUS2	102188510	protein-coding	XM_018056606.1	microtubule associated tumor suppressor candidate 2, transcript variant X2	XP_017912095.1	microtubule-associated tumor suppressor candidate 2 isoform X2	1369	NA
367	12	55325810	55710530	384721	*	NC_030819.1	plus	microtubule-associated tumor suppressor candidate 2 isoform X1	MTUS2	102188510	protein-coding	XM_018056607.1	microtubule associated tumor suppressor candidate 2, transcript variant X3	XP_017912096.1	microtubule-associated tumor suppressor candidate 2 isoform X3	348	NA
368	12	55715390	55777144	61755	*	NC_030819.1	minus	high affinity cationic amino acid transporter 1 isoform X1	SLC7A1	102187237	protein-coding	XM_018056608.1	solute carrier family 7 member 1, transcript variant X1	XP_017912097.1	high affinity cationic amino acid transporter 1 isoform X1	777	NA
369	12	55715390	55777144	61755	*	NC_030819.1	minus	high affinity cationic amino acid transporter 1 isoform X1	SLC7A1	102187237	protein-coding	XM_018056609.1	solute carrier family 7 member 1, transcript variant X2	XP_017912098.1	high affinity cationic amino acid transporter 1 isoform X2	629	NA
370	12	55715390	55777144	61755	*	NC_030819.1	minus	high affinity cationic amino acid transporter 1 isoform X1	SLC7A1	102187237	protein-coding	XM_018056610.1	solute carrier family 7 member 1, transcript variant X3	XP_017912099.1	high affinity cationic amino acid transporter 1 isoform X2	629	NA
371	12	55715390	55777144	61755	*	NC_030819.1	minus	high affinity cationic amino acid transporter 1 isoform X1	SLC7A1	102187237	protein-coding	XM_018056611.1	solute carrier family 7 member 1, transcript variant X4	XP_017912100.1	high affinity cationic amino acid transporter 1 isoform X2	629	NA
372	12	55863784	55912351	48568	*	NC_030819.1	minus	ubiquitin-like protein 3	UBL3	102186973	protein-coding	XM_005687541.3	ubiquitin like 3	XP_005687598.1	ubiquitin-like protein 3	122	NA
373	12	55937452	55952734	15283	*	NC_030819.1	plus	uncharacterized LOC108637278	LOC108637278	108637278	lncRNA	XR_001918916.1	uncharacterized LOC108637278			NA	NA
374	12	56106364	56110296	3933	*	NC_030819.1	minus	uncharacterized LOC108637279, transcript variant X2	LOC108637279	108637279	lncRNA	XR_001918917.1	uncharacterized LOC108637279, transcript variant X1			NA	NA
375	12	56106364	56110296	3933	*	NC_030819.1	minus	uncharacterized LOC108637279, transcript variant X2	LOC108637279	108637279	lncRNA	XR_001918918.1	uncharacterized LOC108637279, transcript variant X2			NA	NA
376	12	56181580	56235172	53593	*	NC_030819.1	minus	katanin p60 ATPase-containing subunit A-like 1	KATNAL1	102186493	protein-coding	XM_013968244.2	katanin catalytic subunit A1 like 1, transcript variant X1	XP_013823698.1	katanin p60 ATPase-containing subunit A-like 1	490	NA
377	12	56181580	56235172	53593	*	NC_030819.1	minus	katanin p60 ATPase-containing subunit A-like 1	KATNAL1	102186493	protein-coding	XM_013968246.2	katanin catalytic subunit A1 like 1, transcript variant X2	XP_013823700.1	katanin p60 ATPase-containing subunit A-like 1	490	NA
378	12	56181580	56235172	53593	*	NC_030819.1	minus	katanin p60 ATPase-containing subunit A-like 1	KATNAL1	102186493	protein-coding	XM_018056612.1	katanin catalytic subunit A1 like 1, transcript variant X3	XP_017912101.1	katanin p60 ATPase-containing subunit A-like 1	490	NA
379	12	56181580	56235172	53593	*	NC_030819.1	minus	katanin p60 ATPase-containing subunit A-like 1	KATNAL1	102186493	protein-coding	XM_018056613.1	katanin catalytic subunit A1 like 1, transcript variant X4	XP_017912102.1	katanin p60 ATPase-containing subunit A-like 1	490	NA
380	12	56320218	56324141	3924	*	NC_030819.1	minus	uncharacterized LOC102186317	LOC102186317	102186317	lncRNA	XR_310447.3	uncharacterized LOC102186317			NA	NA
381	12	56331709	56336351	4643	*	NC_030819.1	plus	uncharacterized LOC102186026	LOC102186026	102186026	lncRNA	XR_310445.3	uncharacterized LOC102186026			NA	NA
382	12	56376438	56383261	6824	*	NC_030819.1	minus	high mobility group protein B1	HMGB1	102185752	protein-coding	XM_018056616.1	high mobility group box 1, transcript variant X1	XP_017912105.1	high mobility group protein B1	215	NA
383	12	56376438	56383261	6824	*	NC_030819.1	minus	high mobility group protein B1	HMGB1	102185752	protein-coding	XM_018056617.1	high mobility group box 1, transcript variant X2	XP_017912106.1	high mobility group protein B1	215	NA
384	12	56398632	56429863	31232	*	NC_030819.1	plus	uncharacterized LOC102185374, transcript variant X2	LOC102185374	102185374	lncRNA	XR_310443.3	uncharacterized LOC102185374, transcript variant X1			NA	NA
385	12	56398632	56429863	31232	*	NC_030819.1	plus	uncharacterized LOC102185374, transcript variant X2	LOC102185374	102185374	lncRNA	XR_001296332.2	uncharacterized LOC102185374, transcript variant X2			NA	NA
386	12	56506730	56534313	27584	*	NC_030819.1	plus	SUMO-specific isopeptidase USPL1 isoform X1	USPL1	102185097	protein-coding	XM_018056614.1	ubiquitin specific peptidase like 1, transcript variant X1	XP_017912103.1	SUMO-specific isopeptidase USPL1 isoform X1	1093	NA
387	12	56506730	56534313	27584	*	NC_030819.1	plus	SUMO-specific isopeptidase USPL1 isoform X1	USPL1	102185097	protein-coding	XM_018056615.1	ubiquitin specific peptidase like 1, transcript variant X2	XP_017912104.1	SUMO-specific isopeptidase USPL1 isoform X2	910	NA
388	12	56542917	56542990	74	*	NC_030819.1	minus	tRNA-Asn	TRNAN-GUU	108637339	tRNA					NA	NA
389	12	56578139	56601633	23495	*	NC_030819.1	plus	arachidonate 5-lipoxygenase-activating protein	ALOX5AP	102184818	protein-coding	XM_005687536.3	arachidonate 5-lipoxygenase activating protein	XP_005687593.1	arachidonate 5-lipoxygenase-activating protein	161	NA
390	12	56698927	56714735	15809	*	NC_030819.1	plus	mesenteric estrogen-dependent adipogenesis protein	MEDAG	102188231	protein-coding	XM_018056618.1	mesenteric estrogen dependent adipogenesis	XP_017912107.1	mesenteric estrogen-dependent adipogenesis protein	303	NA
391	12	56721134	56747025	25892	*	NC_030819.1	plus	testis-expressed sequence 26 protein	TEX26	102184533	protein-coding	XM_005687535.3	testis expressed 26	XP_005687592.2	testis-expressed sequence 26 protein	290	NA
392	12	56782701	56875698	92998	*	NC_030819.1	plus	LOW QUALITY PROTEIN: WD repeat-containing protein 49-like	LOC102187959	102187959	protein-coding	XM_018056308.1	WD repeat-containing protein 49-like	XP_017911797.1	LOW QUALITY PROTEIN: WD repeat-containing protein 49-like	709	NA
393	12	56897674	56921124	23451	*	NC_030819.1	minus	heat shock protein 105 kDa isoform X1	HSPH1	102187688	protein-coding	XM_018056619.1	heat shock protein family H (Hsp110) member 1, transcript variant X1	XP_017912108.1	heat shock protein 105 kDa isoform X1	859	NA
394	12	56897674	56921124	23451	*	NC_030819.1	minus	heat shock protein 105 kDa isoform X1	HSPH1	102187688	protein-coding	XM_018056621.1	heat shock protein family H (Hsp110) member 1, transcript variant X2	XP_017912110.1	heat shock protein 105 kDa isoform X2	815	NA
395	12	56961185	57071683	110499	*	NC_030819.1	plus	beta-1,3-glucosyltransferase	B3GLCT	102187411	protein-coding	XM_018056622.1	beta 3-glucosyltransferase, transcript variant X1	XP_017912111.1	beta-1,3-glucosyltransferase	499	NA
396	12	56961185	57071683	110499	*	NC_030819.1	plus	beta-1,3-glucosyltransferase	B3GLCT	102187411	protein-coding	XR_001918941.1	beta 3-glucosyltransferase, transcript variant X2			NA	NA
397	12	57445754	57506398	60645	*	NC_030819.1	plus	relaxin receptor 2 isoform X1	RXFP2	102184068	protein-coding	XM_005687533.3	relaxin/insulin like family peptide receptor 2, transcript variant X1	XP_005687590.2	relaxin receptor 2 isoform X1	737	NA
398	12	57445754	57506398	60645	*	NC_030819.1	plus	relaxin receptor 2 isoform X1	RXFP2	102184068	protein-coding	XM_005687534.3	relaxin/insulin like family peptide receptor 2, transcript variant X2	XP_005687591.2	relaxin receptor 2 isoform X2	713	NA
399	12	57562846	57563669	824	*	NC_030819.1	minus	male-enhanced antigen 1	LOC102187143	102187143	protein-coding	XM_018056625.1	male-enhanced antigen 1	XP_017912114.1	male-enhanced antigen 1	174	NA
400	12	57641324	57969601	328278	*	NC_030819.1	plus	protein furry homolog isoform X6	FRY	106502698	protein-coding	XM_005687532.3	FRY microtubule binding protein, transcript variant X6	XP_005687589.1	protein furry homolog isoform X6	3013	NA
401	12	57641324	57969601	328278	*	NC_030819.1	plus	protein furry homolog isoform X6	FRY	106502698	protein-coding	XM_013968156.2	FRY microtubule binding protein, transcript variant X4	XP_013823610.1	protein furry homolog isoform X4	3022	NA
402	12	57641324	57969601	328278	*	NC_030819.1	plus	protein furry homolog isoform X6	FRY	106502698	protein-coding	XM_013968157.2	FRY microtubule binding protein, transcript variant X5	XP_013823611.1	protein furry homolog isoform X5	3019	NA
403	12	57641324	57969601	328278	*	NC_030819.1	plus	protein furry homolog isoform X6	FRY	106502698	protein-coding	XM_013968161.2	FRY microtubule binding protein, transcript variant X1	XP_013823615.2	protein furry homolog isoform X1	3142	NA
404	12	57641324	57969601	328278	*	NC_030819.1	plus	protein furry homolog isoform X6	FRY	106502698	protein-coding	XM_018056623.1	FRY microtubule binding protein, transcript variant X2	XP_017912112.1	protein furry homolog isoform X2	3139	NA
405	12	57641324	57969601	328278	*	NC_030819.1	plus	protein furry homolog isoform X6	FRY	106502698	protein-coding	XM_018056624.1	FRY microtubule binding protein, transcript variant X3	XP_017912113.1	protein furry homolog isoform X3	3133	NA
406	12	57938471	57968370	29900	*	NC_030819.1	minus	uncharacterized LOC108633260, transcript variant X4	LOC108633260	108633260	lncRNA	XR_001296334.2	uncharacterized LOC108633260, transcript variant X1			NA	NA
407	12	57938471	57968370	29900	*	NC_030819.1	minus	uncharacterized LOC108633260, transcript variant X4	LOC108633260	108633260	lncRNA	XR_001296335.2	uncharacterized LOC108633260, transcript variant X2			NA	NA
408	12	57938471	57968370	29900	*	NC_030819.1	minus	uncharacterized LOC108633260, transcript variant X4	LOC108633260	108633260	lncRNA	XR_001296336.2	uncharacterized LOC108633260, transcript variant X3			NA	NA
409	12	57938471	57968370	29900	*	NC_030819.1	minus	uncharacterized LOC108633260, transcript variant X4	LOC108633260	108633260	lncRNA	XR_001918942.1	uncharacterized LOC108633260, transcript variant X4			NA	NA
410	12	57946811	57948296	1486	*	NC_030819.1	minus	uncharacterized LOC108637301	LOC108637301	108637301	lncRNA	XR_001918943.1	uncharacterized LOC108637301			NA	NA
411	12	58019213	58027409	8197	*	NC_030819.1	minus	ZAR1-like protein isoform X1	ZAR1L	102182140	protein-coding	XM_005687528.3	zygote arrest 1-like, transcript variant X1	XP_005687585.2	ZAR1-like protein isoform X1	318	NA
412	12	58019213	58027409	8197	*	NC_030819.1	minus	ZAR1-like protein isoform X1	ZAR1L	102182140	protein-coding	XM_013968289.2	zygote arrest 1-like, transcript variant X2	XP_013823743.2	ZAR1-like protein isoform X2	287	NA
413	12	58029292	58083104	53813	*	NC_030819.1	plus	breast cancer type 2 susceptibility protein isoform X1	BRCA2	102182417	protein-coding	XM_018056628.1	BRCA2, DNA repair associated, transcript variant X1	XP_017912117.1	breast cancer type 2 susceptibility protein isoform X1	3426	NA
414	12	58029292	58083104	53813	*	NC_030819.1	plus	breast cancer type 2 susceptibility protein isoform X1	BRCA2	102182417	protein-coding	XM_018056629.1	BRCA2, DNA repair associated, transcript variant X2	XP_017912118.1	breast cancer type 2 susceptibility protein isoform X2	2918	NA
415	12	58085117	58107638	22522	*	NC_030819.1	minus	NEDD4-binding protein 2-like 1 isoform X1	N4BP2L1	102182702	protein-coding	XM_018056630.1	NEDD4 binding protein 2 like 1, transcript variant X1	XP_017912119.1	NEDD4-binding protein 2-like 1 isoform X1	243	NA
416	12	58085117	58107638	22522	*	NC_030819.1	minus	NEDD4-binding protein 2-like 1 isoform X1	N4BP2L1	102182702	protein-coding	XM_018056631.1	NEDD4 binding protein 2 like 1, transcript variant X2	XP_017912120.1	NEDD4-binding protein 2-like 1 isoform X2	173	NA
417	12	58109058	58180966	71909	*	NC_030819.1	minus	NEDD4-binding protein 2-like 2 isoform X1	N4BP2L2	102181312	protein-coding	XM_005687525.3	NEDD4 binding protein 2 like 2, transcript variant X1	XP_005687582.2	NEDD4-binding protein 2-like 2 isoform X1	1186	NA
418	12	58109058	58180966	71909	*	NC_030819.1	minus	NEDD4-binding protein 2-like 2 isoform X1	N4BP2L2	102181312	protein-coding	XM_013968170.2	NEDD4 binding protein 2 like 2, transcript variant X2	XP_013823624.1	NEDD4-binding protein 2-like 2 isoform X2	743	NA
419	12	58197548	58201008	3461	*	NC_030819.1	minus	LOW QUALITY PROTEIN: endogenous retrovirus group K member 18 Pol protein	LOC106502327	106502327	protein-coding	XM_013965431.2	endogenous retrovirus group K member 18 Pol protein	XP_013820885.2	LOW QUALITY PROTEIN: endogenous retrovirus group K member 18 Pol protein	1153	NA
420	12	58215730	58389658	173929	*	NC_030819.1	plus	sister chromatid cohesion protein PDS5 homolog B isoform X1	PDS5B	102180403	protein-coding	XM_018056632.1	PDS5 cohesin associated factor B, transcript variant X1	XP_017912121.1	sister chromatid cohesion protein PDS5 homolog B isoform X1	1449	NA
421	12	58215730	58389658	173929	*	NC_030819.1	plus	sister chromatid cohesion protein PDS5 homolog B isoform X1	PDS5B	102180403	protein-coding	XM_018056633.1	PDS5 cohesin associated factor B, transcript variant X2	XP_017912122.1	sister chromatid cohesion protein PDS5 homolog B isoform X2	1448	NA
422	12	58215730	58389658	173929	*	NC_030819.1	plus	sister chromatid cohesion protein PDS5 homolog B isoform X1	PDS5B	102180403	protein-coding	XM_018056634.1	PDS5 cohesin associated factor B, transcript variant X3	XP_017912123.1	sister chromatid cohesion protein PDS5 homolog B isoform X3	1447	NA
423	12	58215730	58389658	173929	*	NC_030819.1	plus	sister chromatid cohesion protein PDS5 homolog B isoform X1	PDS5B	102180403	protein-coding	XM_018056635.1	PDS5 cohesin associated factor B, transcript variant X4	XP_017912124.1	sister chromatid cohesion protein PDS5 homolog B isoform X4	1446	NA
424	12	58215730	58389658	173929	*	NC_030819.1	plus	sister chromatid cohesion protein PDS5 homolog B isoform X1	PDS5B	102180403	protein-coding	XM_018056636.1	PDS5 cohesin associated factor B, transcript variant X5	XP_017912125.1	sister chromatid cohesion protein PDS5 homolog B isoform X5	1412	NA
425	12	58243459	58244705	1247	*	NC_030819.1	minus	uncharacterized gene	LOC102181050	102181050	pseudogene					NA	NA
426	12	58589448	58606461	17014	*	NC_030819.1	minus	uncharacterized LOC106502714	LOC106502714	106502714	lncRNA	XR_001918919.1	uncharacterized LOC106502714			NA	NA
427	12	58608960	58648682	39723	*	NC_030819.1	plus	klotho	KL	102186879	protein-coding	XM_018056638.1	klotho	XP_017912127.1	klotho	1013	NA
428	12	58686583	59067985	381403	*	NC_030819.1	minus	stAR-related lipid transfer protein 13 isoform X1	STARD13	102180134	protein-coding	XM_018056639.1	StAR related lipid transfer domain containing 13, transcript variant X1	XP_017912128.1	stAR-related lipid transfer protein 13 isoform X1	1140	NA
429	12	58686583	59067985	381403	*	NC_030819.1	minus	stAR-related lipid transfer protein 13 isoform X1	STARD13	102180134	protein-coding	XM_018056640.1	StAR related lipid transfer domain containing 13, transcript variant X2	XP_017912129.1	stAR-related lipid transfer protein 13 isoform X2	1125	NA
430	12	58686583	59067985	381403	*	NC_030819.1	minus	stAR-related lipid transfer protein 13 isoform X1	STARD13	102180134	protein-coding	XM_018056641.1	StAR related lipid transfer domain containing 13, transcript variant X3	XP_017912130.1	stAR-related lipid transfer protein 13 isoform X3	1121	NA
431	12	58686583	59067985	381403	*	NC_030819.1	minus	stAR-related lipid transfer protein 13 isoform X1	STARD13	102180134	protein-coding	XM_018056642.1	StAR related lipid transfer domain containing 13, transcript variant X4	XP_017912131.1	stAR-related lipid transfer protein 13 isoform X4	1105	NA
432	12	58686583	59067985	381403	*	NC_030819.1	minus	stAR-related lipid transfer protein 13 isoform X1	STARD13	102180134	protein-coding	XM_018056643.1	StAR related lipid transfer domain containing 13, transcript variant X5	XP_017912132.1	stAR-related lipid transfer protein 13 isoform X5	1106	NA
433	12	59303831	59319772	15942	*	NC_030819.1	plus	replication factor C subunit 3	RFC3	102179393	protein-coding	XM_018056644.1	replication factor C subunit 3	XP_017912133.1	replication factor C subunit 3	356	NA
434	12	59583480	59584469	990	*	NC_030819.1	minus	uncharacterized gene	LOC102179107	102179107	pseudogene					NA	NA
435	12	59640543	59640614	72	*	NC_030819.1	plus	tRNA-Cys	TRNAC-ACA	108637318	tRNA					NA	NA
436	12	59726334	60270058	543725	*	NC_030819.1	minus	uncharacterized LOC102178917	LOC102178917	102178917	lncRNA	XR_001918944.1	uncharacterized LOC102178917			NA	NA
437	12	60133088	60133159	72	*	NC_030819.1	plus	tRNA-Cys	TRNAC-GCA	108637319	tRNA					NA	NA
438	12	60270638	60938632	667995	*	NC_030819.1	plus	neurobeachin isoform X1	NBEA	102186605	protein-coding	XM_018056646.1	neurobeachin, transcript variant X1	XP_017912135.1	neurobeachin isoform X1	2966	NA
439	12	60270638	60938632	667995	*	NC_030819.1	plus	neurobeachin isoform X1	NBEA	102186605	protein-coding	XM_018056647.1	neurobeachin, transcript variant X2	XP_017912136.1	neurobeachin isoform X2	2963	NA
440	12	60270638	60938632	667995	*	NC_030819.1	plus	neurobeachin isoform X1	NBEA	102186605	protein-coding	XM_018056648.1	neurobeachin, transcript variant X3	XP_017912137.1	neurobeachin isoform X3	2960	NA
441	12	60270638	60938632	667995	*	NC_030819.1	plus	neurobeachin isoform X1	NBEA	102186605	protein-coding	XM_018056649.1	neurobeachin, transcript variant X4	XP_017912138.1	neurobeachin isoform X4	2945	NA
442	12	60270638	60938632	667995	*	NC_030819.1	plus	neurobeachin isoform X1	NBEA	102186605	protein-coding	XM_018056650.1	neurobeachin, transcript variant X5	XP_017912139.1	neurobeachin isoform X5	2934	NA
443	12	60270638	60938632	667995	*	NC_030819.1	plus	neurobeachin isoform X1	NBEA	102186605	protein-coding	XM_018056651.1	neurobeachin, transcript variant X6	XP_017912140.1	neurobeachin isoform X6	2913	NA
444	12	60270638	60938632	667995	*	NC_030819.1	plus	neurobeachin isoform X1	NBEA	102186605	protein-coding	XM_018056652.1	neurobeachin, transcript variant X7	XP_017912141.1	neurobeachin isoform X7	2447	NA
445	12	60270638	60938632	667995	*	NC_030819.1	plus	neurobeachin isoform X1	NBEA	102186605	protein-coding	XM_018056653.1	neurobeachin, transcript variant X8	XP_017912142.1	neurobeachin isoform X8	2942	NA
446	12	60605738	60606984	1247	*	NC_030819.1	plus	uncharacterized gene	LOC102175490	102175490	pseudogene					NA	NA
447	12	60719989	60722696	2708	*	NC_030819.1	minus	protein mab-21-like 1	MAB21L1	102178370	protein-coding	XM_005687518.3	mab-21 like 1	XP_005687575.1	protein mab-21-like 1	359	NA
448	12	60771101	60771172	72	*	NC_030819.1	minus	tRNA-Glu	TRNAE-UUC	108637340	tRNA					NA	NA
449	12	60771606	60772969	1364	*	NC_030819.1	plus	uncharacterized gene	LOC102178636	102178636	pseudogene					NA	NA
450	12	61016105	61366764	350660	*	NC_030819.1	minus	serine/threonine-protein kinase DCLK1 isoform X1	DCLK1	102176803	protein-coding	XM_018056654.1	doublecortin like kinase 1, transcript variant X1	XP_017912143.1	serine/threonine-protein kinase DCLK1 isoform X1	741	NA
451	12	61016105	61366764	350660	*	NC_030819.1	minus	serine/threonine-protein kinase DCLK1 isoform X1	DCLK1	102176803	protein-coding	XM_018056655.1	doublecortin like kinase 1, transcript variant X2	XP_017912144.1	serine/threonine-protein kinase DCLK1 isoform X2	730	NA
452	12	61016105	61366764	350660	*	NC_030819.1	minus	serine/threonine-protein kinase DCLK1 isoform X1	DCLK1	102176803	protein-coding	XM_018056656.1	doublecortin like kinase 1, transcript variant X3	XP_017912145.1	serine/threonine-protein kinase DCLK1 isoform X3	434	NA
453	12	61016105	61366764	350660	*	NC_030819.1	minus	serine/threonine-protein kinase DCLK1 isoform X1	DCLK1	102176803	protein-coding	XM_018056657.1	doublecortin like kinase 1, transcript variant X4	XP_017912146.1	serine/threonine-protein kinase DCLK1 isoform X4	363	NA
454	12	61392865	61393173	309	*	NC_030819.1	minus	uncharacterized gene	LOC102186318	102186318	pseudogene					NA	NA
455	12	61404075	61442723	38649	*	NC_030819.1	minus	spermatogenesis- and oogenesis-specific basic helix-loop-helix-containing protein 2	LOC102186027	102186027	protein-coding	XM_018056309.1	spermatogenesis- and oogenesis-specific basic helix-loop-helix-containing protein 2	XP_017911798.1	spermatogenesis- and oogenesis-specific basic helix-loop-helix-containing protein 2	564	NA
456	12	61492580	61526034	33455	*	NC_030819.1	minus	spartin	SPG20	102176336	protein-coding	XM_005687509.3	spastic paraplegia 20 (Troyer syndrome), transcript variant X2	XP_005687566.2	spartin	668	NA
457	12	61492580	61526034	33455	*	NC_030819.1	minus	spartin	SPG20	102176336	protein-coding	XM_018056658.1	spastic paraplegia 20 (Troyer syndrome), transcript variant X1	XP_017912147.1	spartin	668	NA
458	12	61577282	61587501	10220	*	NC_030819.1	plus	cyclin-A1	CCNA1	102176051	protein-coding	XM_018056659.1	cyclin A1	XP_017912148.1	cyclin-A1	405	NA
459	12	61773281	61798552	25272	*	NC_030819.1	plus	serine-rich and transmembrane domain-containing protein 1 isoform X2	SERTM1	102175772	protein-coding	XM_005687506.3	serine rich and transmembrane domain containing 1, transcript variant X2	XP_005687563.1	serine-rich and transmembrane domain-containing protein 1 isoform X2	107	NA
460	12	61773281	61798552	25272	*	NC_030819.1	plus	serine-rich and transmembrane domain-containing protein 1 isoform X2	SERTM1	102175772	protein-coding	XM_018056660.1	serine rich and transmembrane domain containing 1, transcript variant X1	XP_017912149.1	serine-rich and transmembrane domain-containing protein 1 isoform X1	192	NA
461	12	61773281	61798552	25272	*	NC_030819.1	plus	serine-rich and transmembrane domain-containing protein 1 isoform X2	SERTM1	102175772	protein-coding	XR_001918945.1	serine rich and transmembrane domain containing 1, transcript variant X3			NA	NA
462	12	61869600	61896068	26469	*	NC_030819.1	plus	regulatory factor X-associated protein	RFXAP	102185753	protein-coding	XM_013968267.2	regulatory factor X associated protein	XP_013823721.2	regulatory factor X-associated protein	453	NA
463	12	61903330	61966268	62939	*	NC_030819.1	minus	mothers against decapentaplegic homolog 9	SMAD9	102175489	protein-coding	XM_005687505.3	SMAD family member 9, transcript variant X2	XP_005687562.1	mothers against decapentaplegic homolog 9	430	NA
464	12	61903330	61966268	62939	*	NC_030819.1	minus	mothers against decapentaplegic homolog 9	SMAD9	102175489	protein-coding	XM_018056661.1	SMAD family member 9, transcript variant X1	XP_017912150.1	mothers against decapentaplegic homolog 9	430	NA
465	12	61974895	62002230	27336	*	NC_030819.1	minus	dolichyl-phosphate beta-glucosyltransferase isoform X1	ALG5	102185475	protein-coding	XM_005687612.3	ALG5, dolichyl-phosphate beta-glucosyltransferase, transcript variant X1	XP_005687669.2	dolichyl-phosphate beta-glucosyltransferase isoform X1	324	NA
466	12	61974895	62002230	27336	*	NC_030819.1	minus	dolichyl-phosphate beta-glucosyltransferase isoform X1	ALG5	102185475	protein-coding	XM_018056662.1	ALG5, dolichyl-phosphate beta-glucosyltransferase, transcript variant X2	XP_017912151.1	dolichyl-phosphate beta-glucosyltransferase isoform X2	286	NA
467	12	62003540	62011362	7823	*	NC_030819.1	plus	exosome complex component RRP43	EXOSC8	102174040	protein-coding	XM_005687498.3	exosome component 8	XP_005687555.1	exosome complex component RRP43	276	NA
468	12	62011274	62047300	36027	*	NC_030819.1	minus	transcription factor SPT20 homolog isoform X1	SUPT20H	102174313	protein-coding	XM_013968191.2	SPT20 homolog, SAGA complex component, transcript variant X2	XP_013823645.2	transcription factor SPT20 homolog isoform X1	862	NA
469	12	62011274	62047300	36027	*	NC_030819.1	minus	transcription factor SPT20 homolog isoform X1	SUPT20H	102174313	protein-coding	XM_013968192.2	SPT20 homolog, SAGA complex component, transcript variant X5	XP_013823646.2	transcription factor SPT20 homolog isoform X2	861	NA
470	12	62011274	62047300	36027	*	NC_030819.1	minus	transcription factor SPT20 homolog isoform X1	SUPT20H	102174313	protein-coding	XM_018056664.1	SPT20 homolog, SAGA complex component, transcript variant X1	XP_017912153.1	transcription factor SPT20 homolog isoform X1	862	NA
471	12	62011274	62047300	36027	*	NC_030819.1	minus	transcription factor SPT20 homolog isoform X1	SUPT20H	102174313	protein-coding	XM_018056665.1	SPT20 homolog, SAGA complex component, transcript variant X3	XP_017912154.1	transcription factor SPT20 homolog isoform X1	862	NA
472	12	62011274	62047300	36027	*	NC_030819.1	minus	transcription factor SPT20 homolog isoform X1	SUPT20H	102174313	protein-coding	XM_018056666.1	SPT20 homolog, SAGA complex component, transcript variant X4	XP_017912155.1	transcription factor SPT20 homolog isoform X2	861	NA
473	12	62011274	62047300	36027	*	NC_030819.1	minus	transcription factor SPT20 homolog isoform X1	SUPT20H	102174313	protein-coding	XM_018056667.1	SPT20 homolog, SAGA complex component, transcript variant X6	XP_017912156.1	transcription factor SPT20 homolog isoform X3	861	NA
474	12	62011274	62047300	36027	*	NC_030819.1	minus	transcription factor SPT20 homolog isoform X1	SUPT20H	102174313	protein-coding	XM_018056668.1	SPT20 homolog, SAGA complex component, transcript variant X7	XP_017912157.1	transcription factor SPT20 homolog isoform X4	853	NA
475	12	62011274	62047300	36027	*	NC_030819.1	minus	transcription factor SPT20 homolog isoform X1	SUPT20H	102174313	protein-coding	XM_018056669.1	SPT20 homolog, SAGA complex component, transcript variant X8	XP_017912158.1	transcription factor SPT20 homolog isoform X5	815	NA
476	12	62011274	62047300	36027	*	NC_030819.1	minus	transcription factor SPT20 homolog isoform X1	SUPT20H	102174313	protein-coding	XM_018056670.1	SPT20 homolog, SAGA complex component, transcript variant X9	XP_017912159.1	transcription factor SPT20 homolog isoform X6	814	NA
477	12	62011274	62047300	36027	*	NC_030819.1	minus	transcription factor SPT20 homolog isoform X1	SUPT20H	102174313	protein-coding	XM_018056671.1	SPT20 homolog, SAGA complex component, transcript variant X10	XP_017912160.1	transcription factor SPT20 homolog isoform X7	783	NA
478	12	62011274	62047300	36027	*	NC_030819.1	minus	transcription factor SPT20 homolog isoform X1	SUPT20H	102174313	protein-coding	XM_018056673.1	SPT20 homolog, SAGA complex component, transcript variant X11	XP_017912162.1	transcription factor SPT20 homolog isoform X8	782	NA
479	12	62011274	62047300	36027	*	NC_030819.1	minus	transcription factor SPT20 homolog isoform X1	SUPT20H	102174313	protein-coding	XM_018056674.1	SPT20 homolog, SAGA complex component, transcript variant X12	XP_017912163.1	transcription factor SPT20 homolog isoform X9	736	NA
480	12	62011274	62047300	36027	*	NC_030819.1	minus	transcription factor SPT20 homolog isoform X1	SUPT20H	102174313	protein-coding	XM_018056675.1	SPT20 homolog, SAGA complex component, transcript variant X13	XP_017912164.1	transcription factor SPT20 homolog isoform X10	735	NA
481	12	62423932	62458253	34322	*	NC_030819.1	minus	periostin isoform X1	POSTN	102172638	protein-coding	XM_005687491.3	periostin, transcript variant X1	XP_005687548.2	periostin isoform X1	836	NA
482	12	62423932	62458253	34322	*	NC_030819.1	minus	periostin isoform X1	POSTN	102172638	protein-coding	XM_005687492.3	periostin, transcript variant X2	XP_005687549.1	periostin isoform X2	809	NA
483	12	62423932	62458253	34322	*	NC_030819.1	minus	periostin isoform X1	POSTN	102172638	protein-coding	XM_005687493.3	periostin, transcript variant X3	XP_005687550.2	periostin isoform X3	808	NA
484	12	62423932	62458253	34322	*	NC_030819.1	minus	periostin isoform X1	POSTN	102172638	protein-coding	XM_005687495.3	periostin, transcript variant X5	XP_005687552.1	periostin isoform X5	781	NA
485	12	62423932	62458253	34322	*	NC_030819.1	minus	periostin isoform X1	POSTN	102172638	protein-coding	XM_005687496.3	periostin, transcript variant X6	XP_005687553.1	periostin isoform X6	779	NA
486	12	62423932	62458253	34322	*	NC_030819.1	minus	periostin isoform X1	POSTN	102172638	protein-coding	XM_005687497.3	periostin, transcript variant X8	XP_005687554.1	periostin isoform X8	751	NA
487	12	62423932	62458253	34322	*	NC_030819.1	minus	periostin isoform X1	POSTN	102172638	protein-coding	XM_013968198.2	periostin, transcript variant X4	XP_013823652.2	periostin isoform X4	806	NA
488	12	62423932	62458253	34322	*	NC_030819.1	minus	periostin isoform X1	POSTN	102172638	protein-coding	XM_013968199.2	periostin, transcript variant X7	XP_013823653.2	periostin isoform X7	778	NA
489	12	62497288	62709093	211806	*	NC_030819.1	minus	short transient receptor potential channel 4	TRPC4	102172166	protein-coding	XM_018056676.1	transient receptor potential cation channel subfamily C member 4, transcript variant X1	XP_017912165.1	short transient receptor potential channel 4	979	NA
490	12	62497288	62709093	211806	*	NC_030819.1	minus	short transient receptor potential channel 4	TRPC4	102172166	protein-coding	XM_018056677.1	transient receptor potential cation channel subfamily C member 4, transcript variant X2	XP_017912166.1	short transient receptor potential channel 4	979	NA
491	12	62973212	62985986	12775	*	NC_030819.1	plus	ubiquitin-fold modifier 1	UFM1	102171888	protein-coding	XM_005687489.3	ubiquitin fold modifier 1	XP_005687546.3	ubiquitin-fold modifier 1	85	NA
492	12	63220511	63376328	155818	*	NC_030819.1	plus	FRAS1-related extracellular matrix protein 2	FREM2	102171617	protein-coding	XM_018056679.1	FRAS1 related extracellular matrix protein 2	XP_017912168.1	FRAS1-related extracellular matrix protein 2	3251	NA
493	12	63386056	63412017	25962	*	NC_030819.1	minus	stomatin-like protein 3 isoform X1	STOML3	102171164	protein-coding	XM_005687486.3	stomatin like 3, transcript variant X1	XP_005687543.2	stomatin-like protein 3 isoform X1	291	NA
494	12	63386056	63412017	25962	*	NC_030819.1	minus	stomatin-like protein 3 isoform X1	STOML3	102171164	protein-coding	XM_005687487.2	stomatin like 3, transcript variant X2	XP_005687544.2	stomatin-like protein 3 isoform X2	253	NA
495	12	63418004	63445804	27801	*	NC_030819.1	minus	proline and serine-rich protein 1	PROSER1	102185191	protein-coding	XM_018056680.1	proline and serine rich 1	XP_017912169.1	proline and serine-rich protein 1	911	NA
496	12	63446096	63454753	8658	*	NC_030819.1	plus	NHL repeat-containing protein 3	NHLRC3	102170882	protein-coding	XM_005687485.3	NHL repeat containing 3	XP_005687542.1	NHL repeat-containing protein 3	351	NA
497	12	63456453	63457287	835	*	NC_030819.1	plus	uncharacterized LOC108637302	LOC108637302	108637302	lncRNA	XR_001918946.1	uncharacterized LOC108637302			NA	NA
498	12	63633795	63869083	235289	*	NC_030819.1	minus	lipoma HMGIC fusion partner isoform X1	LHFP	102170435	protein-coding	XM_018056681.1	lipoma HMGIC fusion partner, transcript variant X1	XP_017912170.1	lipoma HMGIC fusion partner isoform X1	229	NA
499	12	63633795	63869083	235289	*	NC_030819.1	minus	lipoma HMGIC fusion partner isoform X1	LHFP	102170435	protein-coding	XM_018056682.1	lipoma HMGIC fusion partner, transcript variant X2	XP_017912171.1	lipoma HMGIC fusion partner isoform X2	200	NA
500	12	63633795	63869083	235289	*	NC_030819.1	minus	lipoma HMGIC fusion partner isoform X1	LHFP	102170435	protein-coding	XM_018056683.1	lipoma HMGIC fusion partner, transcript variant X3	XP_017912172.1	lipoma HMGIC fusion partner isoform X2	200	NA
501	12	63913450	63973724	60275	*	NC_030819.1	plus	conserved oligomeric Golgi complex subunit 6	COG6	102170154	protein-coding	XM_018056684.1	component of oligomeric golgi complex 6	XP_017912173.1	conserved oligomeric Golgi complex subunit 6	657	NA
502	12	64117689	64143743	26055	*	NC_030819.1	plus	uncharacterized LOC108637280	LOC108637280	108637280	lncRNA	XR_001918920.1	uncharacterized LOC108637280			NA	NA
503	12	64260486	64275592	15107	*	NC_030819.1	minus	uncharacterized LOC102169973	LOC102169973	102169973	lncRNA	XR_310438.3	uncharacterized LOC102169973			NA	NA
504	12	64466043	64478692	12650	*	NC_030819.1	minus	uncharacterized LOC108637303	LOC108637303	108637303	lncRNA	XR_001918947.1	uncharacterized LOC108637303			NA	NA
505	12	64684286	64777913	93628	*	NC_030819.1	minus	forkhead box protein O1	FOXO1	102184915	protein-coding	XM_018056686.1	forkhead box O1	XP_017912175.1	forkhead box protein O1	668	NA
506	12	64811884	64838640	26757	*	NC_030819.1	minus	28S ribosomal protein S31, mitochondrial	MRPS31	102169192	protein-coding	XM_005687480.3	mitochondrial ribosomal protein S31	XP_005687537.2	28S ribosomal protein S31, mitochondrial	386	NA
507	12	64859326	64891086	31761	*	NC_030819.1	plus	mitochondrial ornithine transporter 1	SLC25A15	102168918	protein-coding	XM_018056687.1	solute carrier family 25 member 15, transcript variant X1	XP_017912176.1	mitochondrial ornithine transporter 1	301	NA
508	12	64859326	64891086	31761	*	NC_030819.1	plus	mitochondrial ornithine transporter 1	SLC25A15	102168918	protein-coding	XM_018056688.1	solute carrier family 25 member 15, transcript variant X2	XP_017912177.1	mitochondrial ornithine transporter 1	301	NA
509	12	64892641	64932012	39372	*	NC_030819.1	minus	phosphatidylinositol 3,4,5-trisphosphate 3-phosphatase TPTE2-like isoform X1	LOC102184634	102184634	protein-coding	XM_013968292.2	phosphatidylinositol 3,4,5-trisphosphate 3-phosphatase TPTE2-like, transcript variant X1	XP_013823746.1	phosphatidylinositol 3,4,5-trisphosphate 3-phosphatase TPTE2-like isoform X1	407	NA
510	12	64892641	64932012	39372	*	NC_030819.1	minus	phosphatidylinositol 3,4,5-trisphosphate 3-phosphatase TPTE2-like isoform X1	LOC102184634	102184634	protein-coding	XM_013968293.2	phosphatidylinositol 3,4,5-trisphosphate 3-phosphatase TPTE2-like, transcript variant X2	XP_013823747.1	phosphatidylinositol 3,4,5-trisphosphate 3-phosphatase TPTE2-like isoform X2	403	NA
511	12	64892641	64932012	39372	*	NC_030819.1	minus	phosphatidylinositol 3,4,5-trisphosphate 3-phosphatase TPTE2-like isoform X1	LOC102184634	102184634	protein-coding	XM_013968294.2	phosphatidylinositol 3,4,5-trisphosphate 3-phosphatase TPTE2-like, transcript variant X3	XP_013823748.1	phosphatidylinositol 3,4,5-trisphosphate 3-phosphatase TPTE2-like isoform X3	363	NA
512	12	64962336	64962407	72	*	NC_030819.1	plus	tRNA-Met	TRNAM-CAU	108637320	tRNA					NA	NA
513	12	64992015	65019830	27816	*	NC_030819.1	minus	thrombospondin type-1 domain-containing protein 1	THSD1	102184350	protein-coding	XM_018056690.1	thrombospondin type 1 domain containing 1	XP_017912179.1	thrombospondin type-1 domain-containing protein 1	848	NA
514	12	65024025	65055816	31792	*	NC_030819.1	minus	vacuolar protein-sorting-associated protein 36 isoform X1	VPS36	102168460	protein-coding	XM_018056691.1	vacuolar protein sorting 36 homolog, transcript variant X1	XP_017912180.1	vacuolar protein-sorting-associated protein 36 isoform X1	386	NA
515	12	65024025	65055816	31792	*	NC_030819.1	minus	vacuolar protein-sorting-associated protein 36 isoform X1	VPS36	102168460	protein-coding	XM_018056692.1	vacuolar protein sorting 36 homolog, transcript variant X2	XP_017912181.1	vacuolar protein-sorting-associated protein 36 isoform X2	328	NA
516	12	65024025	65055816	31792	*	NC_030819.1	minus	vacuolar protein-sorting-associated protein 36 isoform X1	VPS36	102168460	protein-coding	XM_018056693.1	vacuolar protein sorting 36 homolog, transcript variant X3	XP_017912182.1	vacuolar protein-sorting-associated protein 36 isoform X2	328	NA
517	12	65061543	65083324	21782	*	NC_030819.1	plus	cytoskeleton-associated protein 2	CKAP2	102184069	protein-coding	XM_018056694.1	cytoskeleton associated protein 2	XP_017912183.1	cytoskeleton-associated protein 2	682	NA
518	12	65089724	65112384	22661	*	NC_030819.1	plus	serine/threonine-protein kinase Nek3 isoform X3	NEK3	102191249	protein-coding	XM_005687474.3	NIMA related kinase 3, transcript variant X3	XP_005687531.2	serine/threonine-protein kinase Nek3 isoform X3	515	NA
519	12	65089724	65112384	22661	*	NC_030819.1	plus	serine/threonine-protein kinase Nek3 isoform X3	NEK3	102191249	protein-coding	XM_018056695.1	NIMA related kinase 3, transcript variant X1	XP_017912184.1	serine/threonine-protein kinase Nek3 isoform X1	495	NA
520	12	65089724	65112384	22661	*	NC_030819.1	plus	serine/threonine-protein kinase Nek3 isoform X3	NEK3	102191249	protein-coding	XM_018056696.1	NIMA related kinase 3, transcript variant X2	XP_017912185.1	serine/threonine-protein kinase Nek3 isoform X2	438	NA
521	12	65120997	65168582	47586	*	NC_030819.1	plus	serine/threonine-protein kinase Nek5	NEK5	102183800	protein-coding	XM_018056310.1	NIMA related kinase 5	XP_017911799.1	serine/threonine-protein kinase Nek5	690	NA
522	12	65179503	65192218	12716	*	NC_030819.1	minus	GDP-Man:Man(3)GlcNAc(2)-PP-Dol alpha-1,2-mannosyltransferase	ALG11	102190970	protein-coding	XM_005687472.3	ALG11, alpha-1,2-mannosyltransferase, transcript variant X1	XP_005687529.2	GDP-Man:Man(3)GlcNAc(2)-PP-Dol alpha-1,2-mannosyltransferase	500	NA
523	12	65179503	65192218	12716	*	NC_030819.1	minus	GDP-Man:Man(3)GlcNAc(2)-PP-Dol alpha-1,2-mannosyltransferase	ALG11	102190970	protein-coding	XM_018056701.1	ALG11, alpha-1,2-mannosyltransferase, transcript variant X4	XP_017912190.1	GDP-Man:Man(3)GlcNAc(2)-PP-Dol alpha-1,2-mannosyltransferase	500	NA
524	12	65179503	65192218	12716	*	NC_030819.1	minus	GDP-Man:Man(3)GlcNAc(2)-PP-Dol alpha-1,2-mannosyltransferase	ALG11	102190970	protein-coding	XR_001918948.1	ALG11, alpha-1,2-mannosyltransferase, transcript variant X2			NA	NA
525	12	65179503	65192218	12716	*	NC_030819.1	minus	GDP-Man:Man(3)GlcNAc(2)-PP-Dol alpha-1,2-mannosyltransferase	ALG11	102190970	protein-coding	XR_001918949.1	ALG11, alpha-1,2-mannosyltransferase, transcript variant X3			NA	NA
526	12	65192400	65268970	76571	*	NC_030819.1	plus	copper-transporting ATPase 2 isoform X1	ATP7B	102183524	protein-coding	XM_018056698.1	ATPase copper transporting beta, transcript variant X1	XP_017912187.1	copper-transporting ATPase 2 isoform X1	1505	NA
527	12	65192400	65268970	76571	*	NC_030819.1	plus	copper-transporting ATPase 2 isoform X1	ATP7B	102183524	protein-coding	XM_018056699.1	ATPase copper transporting beta, transcript variant X2	XP_017912188.1	copper-transporting ATPase 2 isoform X2	1487	NA
528	12	65192400	65268970	76571	*	NC_030819.1	plus	copper-transporting ATPase 2 isoform X1	ATP7B	102183524	protein-coding	XM_018056700.1	ATPase copper transporting beta, transcript variant X3	XP_017912189.1	copper-transporting ATPase 2 isoform X3	1444	NA
529	12	65299227	65306579	7353	*	NC_030819.1	minus	coiled-coil domain-containing protein 70	CCDC70	102190702	protein-coding	XM_005687471.3	coiled-coil domain containing 70	XP_005687528.1	coiled-coil domain-containing protein 70	222	NA
530	12	65343893	65344391	499	*	NC_030819.1	minus	uncharacterized gene	LOC106502696	106502696	pseudogene					NA	NA
531	12	65366868	65408854	41987	*	NC_030819.1	plus	dehydrogenase/reductase SDR family member 12 isoform X1	DHRS12	102183247	protein-coding	XM_018056702.1	dehydrogenase/reductase 12, transcript variant X1	XP_017912191.1	dehydrogenase/reductase SDR family member 12 isoform X1	317	NA
532	12	65366868	65408854	41987	*	NC_030819.1	plus	dehydrogenase/reductase SDR family member 12 isoform X1	DHRS12	102183247	protein-coding	XM_018056703.1	dehydrogenase/reductase 12, transcript variant X2	XP_017912192.1	dehydrogenase/reductase SDR family member 12 isoform X2	269	NA
533	12	65416264	65594403	178140	*	NC_030819.1	minus	WD repeat and FYVE domain-containing protein 2	WDFY2	102190426	protein-coding	XM_018056705.1	WD repeat and FYVE domain containing 2	XP_017912194.1	WD repeat and FYVE domain-containing protein 2	400	NA
534	14	13129854	13154645	24792	*	NC_030821.1	minus	protein C8orf37 homolog	C14H8orf37	102170338	protein-coding	XM_018058249.1	chromosome 14 C8orf37 homolog	XP_017913738.1	protein C8orf37 homolog	207	NA
535	14	13155029	13155110	82	*	NC_030821.1	minus	tRNA-Ser	TRNAS-AGA	108637565	tRNA					NA	NA
536	14	13827159	13828342	1184	*	NC_030821.1	plus	uncharacterized gene	LOC102170068	102170068	pseudogene					NA	NA
537	14	14139236	14158439	19204	*	NC_030821.1	minus	growth/differentiation factor 6	GDF6	102169777	protein-coding	XM_018058250.1	growth differentiation factor 6	XP_017913739.1	growth/differentiation factor 6	463	NA
538	14	14200688	14200759	72	*	NC_030821.1	minus	tRNA-Trp	TRNAW-CCA	108637566	tRNA					NA	NA
539	14	14224175	14228968	4794	*	NC_030821.1	minus	cytochrome b-c1 complex subunit 7	LOC102183616	102183616	protein-coding	XM_005689224.3	cytochrome b-c1 complex subunit 7	XP_005689281.1	cytochrome b-c1 complex subunit 7	111	NA
540	14	14234978	14255669	20692	*	NC_030821.1	minus	transcription termination factor 3, mitochondrial	MTERF3	102183343	protein-coding	XM_018058251.1	mitochondrial transcription termination factor 3, transcript variant X1	XP_017913740.1	transcription termination factor 3, mitochondrial	417	NA
541	14	14234978	14255669	20692	*	NC_030821.1	minus	transcription termination factor 3, mitochondrial	MTERF3	102183343	protein-coding	XM_018058252.1	mitochondrial transcription termination factor 3, transcript variant X2	XP_017913741.1	transcription termination factor 3, mitochondrial	417	NA
542	14	14255983	14328150	72168	*	NC_030821.1	plus	phosphatidylserine synthase 1 isoform X1	PTDSS1	102169493	protein-coding	XM_018058253.1	phosphatidylserine synthase 1, transcript variant X1	XP_017913742.1	phosphatidylserine synthase 1 isoform X1	473	NA
543	14	14255983	14328150	72168	*	NC_030821.1	plus	phosphatidylserine synthase 1 isoform X1	PTDSS1	102169493	protein-coding	XM_018058254.1	phosphatidylserine synthase 1, transcript variant X2	XP_017913743.1	phosphatidylserine synthase 1 isoform X2	371	NA
544	14	14508816	14632179	123364	*	NC_030821.1	plus	syndecan-2	SDC2	102183082	protein-coding	XM_018058255.1	syndecan 2	XP_017913744.1	syndecan-2	202	NA
545	14	14509772	14518277	8506	*	NC_030821.1	plus	uncharacterized LOC108637514	LOC108637514	108637514	lncRNA	XR_001919123.1	uncharacterized LOC108637514			NA	NA
546	14	14585275	14586081	807	*	NC_030821.1	minus	uncharacterized gene	LOC108637513	108637513	pseudogene					NA	NA
547	14	14668587	15236122	567536	*	NC_030821.1	plus	carboxypeptidase Q	CPQ	102182423	protein-coding	XM_018058257.1	carboxypeptidase Q, transcript variant X1	XP_017913746.1	carboxypeptidase Q	483	NA
548	14	14668587	15236122	567536	*	NC_030821.1	plus	carboxypeptidase Q	CPQ	102182423	protein-coding	XM_018058258.1	carboxypeptidase Q, transcript variant X2	XP_017913747.1	carboxypeptidase Q	483	NA
549	14	14836025	14836096	72	*	NC_030821.1	minus	tRNA-Cys	TRNAC-GCA	108637567	tRNA					NA	NA
550	14	15359313	15363832	4520	*	NC_030821.1	minus	testis-specific Y-encoded-like protein 5	TSPYL5	102169200	protein-coding	XM_005709481.3	TSPY like 5	XP_005709538.3	testis-specific Y-encoded-like protein 5	413	NA
551	14	15373120	15506067	132948	*	NC_030821.1	minus	uncharacterized LOC106502872, transcript variant X1	LOC106502872	106502872	lncRNA	XR_001296543.2	uncharacterized LOC106502872, transcript variant X2			NA	NA
552	14	15373120	15506067	132948	*	NC_030821.1	minus	uncharacterized LOC106502872, transcript variant X1	LOC106502872	106502872	lncRNA	XR_001296544.2	uncharacterized LOC106502872, transcript variant X1			NA	NA
553	14	15519007	15519668	662	*	NC_030821.1	minus	uncharacterized gene	LOC102181697	102181697	pseudogene					NA	NA
554	14	15571113	15574053	2941	*	NC_030821.1	plus	F-box only protein 28	LOC102168924	102168924	protein-coding	XM_005689311.3	F-box only protein 28	XP_005689368.3	F-box only protein 28	368	NA
555	14	15602663	15603108	446	*	NC_030821.1	minus	40S ribosomal protein S15a pseudogene	LOC102181405	102181405	transcribed_pseudogene	XR_001919099.1	40S ribosomal protein S15a pseudogene			NA	NA
556	14	15660034	15660480	447	*	NC_030821.1	plus	uncharacterized gene	LOC102168650	102168650	pseudogene					NA	NA
557	14	15663731	15721499	57769	*	NC_030821.1	plus	protein LYRIC isoform X1	MTDH	102168366	protein-coding	XM_018058259.1	metadherin, transcript variant X1	XP_017913748.1	protein LYRIC isoform X1	613	NA
558	14	15663731	15721499	57769	*	NC_030821.1	plus	protein LYRIC isoform X1	MTDH	102168366	protein-coding	XM_018058260.1	metadherin, transcript variant X2	XP_017913749.1	protein LYRIC isoform X2	591	NA
559	14	15663731	15721499	57769	*	NC_030821.1	plus	protein LYRIC isoform X1	MTDH	102168366	protein-coding	XM_018058262.1	metadherin, transcript variant X3	XP_017913751.1	protein LYRIC isoform X3	583	NA
560	14	15663731	15721499	57769	*	NC_030821.1	plus	protein LYRIC isoform X1	MTDH	102168366	protein-coding	XM_018058263.1	metadherin, transcript variant X4	XP_017913752.1	protein LYRIC isoform X4	561	NA
561	14	15663731	15721499	57769	*	NC_030821.1	plus	protein LYRIC isoform X1	MTDH	102168366	protein-coding	XM_018058264.1	metadherin, transcript variant X5	XP_017913753.1	protein LYRIC isoform X5	550	NA
562	14	15787261	15788415	1155	*	NC_030821.1	minus	uncharacterized LOC108637515	LOC108637515	108637515	lncRNA	XR_001919124.1	uncharacterized LOC108637515			NA	NA
563	14	15788488	15854656	66169	*	NC_030821.1	plus	lysosomal-associated transmembrane protein 4B	LAPTM4B	102180951	protein-coding	XM_018058265.1	lysosomal protein transmembrane 4 beta	XP_017913754.1	lysosomal-associated transmembrane protein 4B	226	NA
564	14	15868871	15872042	3172	*	NC_030821.1	minus	uncharacterized LOC106502851	LOC106502851	106502851	lncRNA	XR_001296506.2	uncharacterized LOC106502851			NA	NA
565	14	15872116	16041603	169488	*	NC_030821.1	plus	matrilin-2 isoform X1	MATN2	102180513	protein-coding	XM_018058266.1	matrilin 2, transcript variant X1	XP_017913755.1	matrilin-2 isoform X1	958	NA
566	14	15872116	16041603	169488	*	NC_030821.1	plus	matrilin-2 isoform X1	MATN2	102180513	protein-coding	XM_018058267.1	matrilin 2, transcript variant X2	XP_017913756.1	matrilin-2 isoform X1	958	NA
567	14	15872116	16041603	169488	*	NC_030821.1	plus	matrilin-2 isoform X1	MATN2	102180513	protein-coding	XM_018058268.1	matrilin 2, transcript variant X3	XP_017913757.1	matrilin-2 isoform X2	939	NA
568	14	15872116	16041603	169488	*	NC_030821.1	plus	matrilin-2 isoform X1	MATN2	102180513	protein-coding	XM_018058270.1	matrilin 2, transcript variant X4	XP_017913759.1	matrilin-2 isoform X3	934	NA
569	14	15872116	16041603	169488	*	NC_030821.1	plus	matrilin-2 isoform X1	MATN2	102180513	protein-coding	XM_018058271.1	matrilin 2, transcript variant X5	XP_017913760.1	matrilin-2 isoform X4	917	NA
570	14	15872116	16041603	169488	*	NC_030821.1	plus	matrilin-2 isoform X1	MATN2	102180513	protein-coding	XM_018058272.1	matrilin 2, transcript variant X6	XP_017913761.1	matrilin-2 isoform X5	915	NA
571	14	15872116	16041603	169488	*	NC_030821.1	plus	matrilin-2 isoform X1	MATN2	102180513	protein-coding	XM_018058273.1	matrilin 2, transcript variant X7	XP_017913762.1	matrilin-2 isoform X6	898	NA
572	14	16048416	16051780	3365	*	NC_030821.1	minus	60S ribosomal protein L30	RPL30	102180238	protein-coding	XM_005689213.3	ribosomal protein L30	XP_005689270.1	60S ribosomal protein L30	115	NA
573	14	16063489	16086802	23314	*	NC_030821.1	plus	glutamate-rich protein 5	ERICH5	102191716	protein-coding	XM_018058274.1	glutamate rich 5	XP_017913763.1	glutamate-rich protein 5	484	NA
574	14	16096003	16104730	8728	*	NC_030821.1	minus	reactive intermediate imine deaminase A homolog	RIDA	100861379	protein-coding	NM_001285713.1	reactive intermediate imine deaminase A homolog	NP_001272642.1	ribonuclease UK114	137	NA
575	14	16104883	16139688	34806	*	NC_030821.1	plus	ribonucleases P/MRP protein subunit POP1	POP1	102179684	protein-coding	XM_018058275.1	POP1 homolog, ribonuclease P/MRP subunit	XP_017913764.1	ribonucleases P/MRP protein subunit POP1	1015	NA
576	14	16173131	16256193	83063	*	NC_030821.1	minus	NIPA-like protein 2 isoform X1	NIPAL2	102179398	protein-coding	XM_018058276.1	NIPA like domain containing 2, transcript variant X1	XP_017913765.1	NIPA-like protein 2 isoform X1	383	NA
577	14	16173131	16256193	83063	*	NC_030821.1	minus	NIPA-like protein 2 isoform X1	NIPAL2	102179398	protein-coding	XM_018058278.1	NIPA like domain containing 2, transcript variant X2	XP_017913767.1	NIPA-like protein 2 isoform X2	382	NA
578	14	16173131	16256193	83063	*	NC_030821.1	minus	NIPA-like protein 2 isoform X1	NIPAL2	102179398	protein-coding	XM_018058279.1	NIPA like domain containing 2, transcript variant X3	XP_017913768.1	NIPA-like protein 2 isoform X3	363	NA
579	14	16287903	16288953	1051	*	NC_030821.1	minus	thyroid transcription factor 1-associated protein 26	LOC102179113	102179113	protein-coding	XM_005689209.3	thyroid transcription factor 1-associated protein 26	XP_005689266.2	thyroid transcription factor 1-associated protein 26	241	NA
580	14	16394213	16400041	5829	*	NC_030821.1	plus	potassium voltage-gated channel subfamily S member 2	KCNS2	102178839	protein-coding	XM_018058280.1	potassium voltage-gated channel modifier subfamily S member 2	XP_017913769.1	potassium voltage-gated channel subfamily S member 2	477	NA
581	14	16433649	16744347	310699	*	NC_030821.1	minus	serine/threonine-protein kinase 3 isoform X1	STK3	102191439	protein-coding	XM_018058281.1	serine/threonine kinase 3, transcript variant X1	XP_017913770.1	serine/threonine-protein kinase 3 isoform X1	491	NA
582	14	16433649	16744347	310699	*	NC_030821.1	minus	serine/threonine-protein kinase 3 isoform X1	STK3	102191439	protein-coding	XM_018058283.1	serine/threonine kinase 3, transcript variant X2	XP_017913772.1	serine/threonine-protein kinase 3 isoform X2	465	NA
583	14	16433649	16744347	310699	*	NC_030821.1	minus	serine/threonine-protein kinase 3 isoform X1	STK3	102191439	protein-coding	XM_018058284.1	serine/threonine kinase 3, transcript variant X3	XP_017913773.1	serine/threonine-protein kinase 3 isoform X3	458	NA
584	14	16433649	16744347	310699	*	NC_030821.1	minus	serine/threonine-protein kinase 3 isoform X1	STK3	102191439	protein-coding	XM_018058285.1	serine/threonine kinase 3, transcript variant X4	XP_017913774.1	serine/threonine-protein kinase 3 isoform X4	418	NA
585	14	16881475	16889328	7854	*	NC_030821.1	plus	protein odd-skipped-related 2 isoform X1	OSR2	102177997	protein-coding	XM_005689204.2	odd-skipped related transciption factor 2, transcript variant X1	XP_005689261.1	protein odd-skipped-related 2 isoform X1	312	NA
586	14	16881475	16889328	7854	*	NC_030821.1	plus	protein odd-skipped-related 2 isoform X1	OSR2	102177997	protein-coding	XM_005689206.2	odd-skipped related transciption factor 2, transcript variant X2	XP_005689263.1	protein odd-skipped-related 2 isoform X2	276	NA
587	14	16958794	16960609	1816	*	NC_030821.1	plus	uncharacterized gene	LOC108637491	108637491	pseudogene					NA	NA
588	14	16964332	17751028	786697	*	NC_030821.1	plus	vacuolar protein sorting-associated protein 13B isoform X1	VPS13B	102177543	protein-coding	XM_018058286.1	vacuolar protein sorting 13 homolog B, transcript variant X1	XP_017913775.1	vacuolar protein sorting-associated protein 13B isoform X1	4018	NA
589	14	16964332	17751028	786697	*	NC_030821.1	plus	vacuolar protein sorting-associated protein 13B isoform X1	VPS13B	102177543	protein-coding	XM_018058287.1	vacuolar protein sorting 13 homolog B, transcript variant X2	XP_017913776.1	vacuolar protein sorting-associated protein 13B isoform X1	4018	NA
590	14	16964332	17751028	786697	*	NC_030821.1	plus	vacuolar protein sorting-associated protein 13B isoform X1	VPS13B	102177543	protein-coding	XM_018058288.1	vacuolar protein sorting 13 homolog B, transcript variant X3	XP_017913777.1	vacuolar protein sorting-associated protein 13B isoform X2	4017	NA
591	14	16964332	17751028	786697	*	NC_030821.1	plus	vacuolar protein sorting-associated protein 13B isoform X1	VPS13B	102177543	protein-coding	XM_018058289.1	vacuolar protein sorting 13 homolog B, transcript variant X4	XP_017913778.1	vacuolar protein sorting-associated protein 13B isoform X3	3993	NA
592	14	16964332	17751028	786697	*	NC_030821.1	plus	vacuolar protein sorting-associated protein 13B isoform X1	VPS13B	102177543	protein-coding	XM_018058290.1	vacuolar protein sorting 13 homolog B, transcript variant X5	XP_017913779.1	vacuolar protein sorting-associated protein 13B isoform X4	3527	NA
593	14	16964332	17751028	786697	*	NC_030821.1	plus	vacuolar protein sorting-associated protein 13B isoform X1	VPS13B	102177543	protein-coding	XM_018058291.1	vacuolar protein sorting 13 homolog B, transcript variant X6	XP_017913780.1	vacuolar protein sorting-associated protein 13B isoform X5	2824	NA
594	14	16964332	17751028	786697	*	NC_030821.1	plus	vacuolar protein sorting-associated protein 13B isoform X1	VPS13B	102177543	protein-coding	XM_018058292.1	vacuolar protein sorting 13 homolog B, transcript variant X8	XP_017913781.1	vacuolar protein sorting-associated protein 13B isoform X6	1028	NA
595	14	16964332	17751028	786697	*	NC_030821.1	plus	vacuolar protein sorting-associated protein 13B isoform X1	VPS13B	102177543	protein-coding	XM_018058293.1	vacuolar protein sorting 13 homolog B, transcript variant X9	XP_017913782.1	vacuolar protein sorting-associated protein 13B isoform X7	944	NA
596	14	16964332	17751028	786697	*	NC_030821.1	plus	vacuolar protein sorting-associated protein 13B isoform X1	VPS13B	102177543	protein-coding	XM_018058294.1	vacuolar protein sorting 13 homolog B, transcript variant X10	XP_017913783.1	vacuolar protein sorting-associated protein 13B isoform X8	540	NA
597	14	16964332	17751028	786697	*	NC_030821.1	plus	vacuolar protein sorting-associated protein 13B isoform X1	VPS13B	102177543	protein-coding	XR_001919125.1	vacuolar protein sorting 13 homolog B, transcript variant X7			NA	NA
598	14	17052050	17053133	1084	*	NC_030821.1	plus	GTP-binding nuclear protein Ran-like	LOC108637516	108637516	protein-coding	XM_018058295.1	GTP-binding nuclear protein Ran-like	XP_017913784.1	GTP-binding nuclear protein Ran-like	216	NA
599	14	17240342	17242354	2013	*	NC_030821.1	minus	uncharacterized gene	LOC108637517	108637517	pseudogene					NA	NA
600	14	17260541	17260613	73	*	NC_030821.1	plus	tRNA-Ser	TRNAS-GGA	108637575	tRNA					NA	NA
601	14	17740778	17740851	74	*	NC_030821.1	plus	tRNA-Cys	TRNAC-GCA	108637586	tRNA					NA	NA
602	14	17750940	17762058	11119	*	NC_030821.1	minus	uncharacterized protein LOC108637473	LOC108637473	108637473	protein-coding	XM_018058082.1	uncharacterized LOC108637473	XP_017913571.1	uncharacterized protein LOC108637473	178	NA
603	14	17799985	17938678	138694	*	NC_030821.1	minus	regulator of G-protein signaling 22 isoform X1	RGS22	102190892	protein-coding	XM_018058296.1	regulator of G-protein signaling 22, transcript variant X1	XP_017913785.1	regulator of G-protein signaling 22 isoform X1	1186	NA
604	14	17799985	17938678	138694	*	NC_030821.1	minus	regulator of G-protein signaling 22 isoform X1	RGS22	102190892	protein-coding	XM_018058297.1	regulator of G-protein signaling 22, transcript variant X2	XP_017913786.1	regulator of G-protein signaling 22 isoform X2	1182	NA
605	14	17799985	17938678	138694	*	NC_030821.1	minus	regulator of G-protein signaling 22 isoform X1	RGS22	102190892	protein-coding	XM_018058298.1	regulator of G-protein signaling 22, transcript variant X3	XP_017913787.1	regulator of G-protein signaling 22 isoform X3	1175	NA
606	14	17799985	17938678	138694	*	NC_030821.1	minus	regulator of G-protein signaling 22 isoform X1	RGS22	102190892	protein-coding	XM_018058299.1	regulator of G-protein signaling 22, transcript variant X4	XP_017913788.1	regulator of G-protein signaling 22 isoform X4	1133	NA
607	14	17799985	17938678	138694	*	NC_030821.1	minus	regulator of G-protein signaling 22 isoform X1	RGS22	102190892	protein-coding	XM_018058300.1	regulator of G-protein signaling 22, transcript variant X5	XP_017913789.1	regulator of G-protein signaling 22 isoform X5	1260	NA
608	14	17809470	17817837	8368	*	NC_030821.1	plus	uncharacterized LOC106502865	LOC106502865	106502865	lncRNA	XR_001296529.2	uncharacterized LOC106502865			NA	NA
609	14	17958638	17974192	15555	*	NC_030821.1	minus	LOW QUALITY PROTEIN: F-box only protein 43	FBXO43	102190619	protein-coding	XM_018058083.1	F-box protein 43	XP_017913572.1	LOW QUALITY PROTEIN: F-box only protein 43	880	NA
610	14	17980590	17983852	3263	*	NC_030821.1	plus	DNA-directed RNA polymerases I, II, and III subunit RPABC4	POLR2K	102177074	protein-coding	XM_005689201.2	RNA polymerase II subunit K, transcript variant X1	XP_005689258.1	DNA-directed RNA polymerases I, II, and III subunit RPABC4	58	NA
611	14	17980590	17983852	3263	*	NC_030821.1	plus	DNA-directed RNA polymerases I, II, and III subunit RPABC4	POLR2K	102177074	protein-coding	XM_018058301.1	RNA polymerase II subunit K, transcript variant X2	XP_017913790.1	DNA-directed RNA polymerases I, II, and III subunit RPABC4	58	NA
612	14	17980590	17983852	3263	*	NC_030821.1	plus	DNA-directed RNA polymerases I, II, and III subunit RPABC4	POLR2K	102177074	protein-coding	XM_018058302.1	RNA polymerase II subunit K, transcript variant X3	XP_017913791.1	DNA-directed RNA polymerases I, II, and III subunit RPABC4	58	NA
613	14	17990033	18077090	87058	*	NC_030821.1	plus	sperm-associated antigen 1	SPAG1	102190335	protein-coding	XM_018058084.1	sperm associated antigen 1	XP_017913573.1	sperm-associated antigen 1	947	NA
614	14	18097456	18149741	52286	*	NC_030821.1	minus	E3 ubiquitin-protein ligase RNF19A	RNF19A	102176805	protein-coding	XM_018058303.1	ring finger protein 19A, RBR E3 ubiquitin protein ligase	XP_017913792.1	E3 ubiquitin-protein ligase RNF19A	838	NA
615	14	18104333	18106702	2370	*	NC_030821.1	plus	uncharacterized gene	LOC108637518	108637518	pseudogene					NA	NA
616	14	18367156	18407643	40488	*	NC_030821.1	minus	ankyrin repeat domain-containing protein 46 isoform X1	ANKRD46	102176541	protein-coding	XM_018058305.1	ankyrin repeat domain 46, transcript variant X1	XP_017913794.1	ankyrin repeat domain-containing protein 46 isoform X1	276	NA
617	14	18367156	18407643	40488	*	NC_030821.1	minus	ankyrin repeat domain-containing protein 46 isoform X1	ANKRD46	102176541	protein-coding	XM_018058306.1	ankyrin repeat domain 46, transcript variant X2	XP_017913795.1	ankyrin repeat domain-containing protein 46 isoform X2	228	NA
618	14	18367156	18407643	40488	*	NC_030821.1	minus	ankyrin repeat domain-containing protein 46 isoform X1	ANKRD46	102176541	protein-coding	XM_018058307.1	ankyrin repeat domain 46, transcript variant X3	XP_017913796.1	ankyrin repeat domain-containing protein 46 isoform X2	228	NA
619	14	18418416	18501750	83335	*	NC_030821.1	minus	sorting nexin-31 isoform X1	SNX31	102190050	protein-coding	XM_018058308.1	sorting nexin 31, transcript variant X1	XP_017913797.1	sorting nexin-31 isoform X1	423	NA
620	14	18418416	18501750	83335	*	NC_030821.1	minus	sorting nexin-31 isoform X1	SNX31	102190050	protein-coding	XM_018058309.1	sorting nexin 31, transcript variant X2	XP_017913798.1	sorting nexin-31 isoform X2	355	NA
621	14	18418416	18501750	83335	*	NC_030821.1	minus	sorting nexin-31 isoform X1	SNX31	102190050	protein-coding	XM_018058310.1	sorting nexin 31, transcript variant X3	XP_017913799.1	sorting nexin-31 isoform X3	439	NA
622	14	18566570	18584122	17553	*	NC_030821.1	minus	polyadenylate-binding protein 1 isoform X1	PABPC1	102175779	protein-coding	XM_018058311.1	poly(A) binding protein cytoplasmic 1, transcript variant X1	XP_017913800.1	polyadenylate-binding protein 1 isoform X1	636	NA
623	14	18566570	18584122	17553	*	NC_030821.1	minus	polyadenylate-binding protein 1 isoform X1	PABPC1	102175779	protein-coding	XM_018058312.1	poly(A) binding protein cytoplasmic 1, transcript variant X2	XP_017913801.1	polyadenylate-binding protein 1 isoform X2	558	NA
624	14	18719476	18719715	240	*	NC_030821.1	plus	uncharacterized gene	LOC102175495	102175495	pseudogene					NA	NA
625	14	18762959	18797177	34219	*	NC_030821.1	minus	14-3-3 protein zeta/delta	YWHAZ	102175223	protein-coding	XM_018058313.1	tyrosine 3-monooxygenase/tryptophan 5-monooxygenase activation protein zeta, transcript variant X1	XP_017913802.1	14-3-3 protein zeta/delta	245	NA
626	14	18762959	18797177	34219	*	NC_030821.1	minus	14-3-3 protein zeta/delta	YWHAZ	102175223	protein-coding	XM_018058314.1	tyrosine 3-monooxygenase/tryptophan 5-monooxygenase activation protein zeta, transcript variant X2	XP_017913803.1	14-3-3 protein zeta/delta	245	NA
627	14	19030282	19039458	9177	*	NC_030821.1	minus	zinc finger protein 706	ZNF706	102174951	protein-coding	XM_018058315.1	zinc finger protein 706, transcript variant X1	XP_017913804.1	zinc finger protein 706	76	NA
628	14	19030282	19039458	9177	*	NC_030821.1	minus	zinc finger protein 706	ZNF706	102174951	protein-coding	XM_018058317.1	zinc finger protein 706, transcript variant X2	XP_017913806.1	zinc finger protein 706	76	NA
629	14	19247105	19267777	20673	*	NC_030821.1	minus	uncharacterized LOC102173583, transcript variant X2	LOC102173583	102173583	lncRNA	XR_310540.3	uncharacterized LOC102173583, transcript variant X1			NA	NA
630	14	19247105	19267777	20673	*	NC_030821.1	minus	uncharacterized LOC102173583, transcript variant X2	LOC102173583	102173583	lncRNA	XR_310541.3	uncharacterized LOC102173583, transcript variant X2			NA	NA
631	14	19287890	19291912	4023	*	NC_030821.1	plus	uncharacterized gene	LOC108637474	108637474	pseudogene					NA	NA
632	14	19297864	19470029	172166	*	NC_030821.1	plus	grainyhead-like protein 2 homolog isoform X1	GRHL2	102173950	protein-coding	XM_005689190.3	grainyhead like transcription factor 2, transcript variant X1	XP_005689247.1	grainyhead-like protein 2 homolog isoform X1	625	NA
633	14	19297864	19470029	172166	*	NC_030821.1	plus	grainyhead-like protein 2 homolog isoform X1	GRHL2	102173950	protein-coding	XM_005689191.3	grainyhead like transcription factor 2, transcript variant X2	XP_005689248.1	grainyhead-like protein 2 homolog isoform X2	624	NA
634	14	19297864	19470029	172166	*	NC_030821.1	plus	grainyhead-like protein 2 homolog isoform X1	GRHL2	102173950	protein-coding	XM_005689192.3	grainyhead like transcription factor 2, transcript variant X3	XP_005689249.1	grainyhead-like protein 2 homolog isoform X3	609	NA
635	14	19473128	19816651	343524	*	NC_030821.1	minus	neurocalcin-delta	NCALD	102189774	protein-coding	XM_018058318.1	neurocalcin delta, transcript variant X1	XP_017913807.1	neurocalcin-delta	193	NA
636	14	19473128	19816651	343524	*	NC_030821.1	minus	neurocalcin-delta	NCALD	102189774	protein-coding	XM_018058319.1	neurocalcin delta, transcript variant X2	XP_017913808.1	neurocalcin-delta	193	NA
637	14	19473128	19816651	343524	*	NC_030821.1	minus	neurocalcin-delta	NCALD	102189774	protein-coding	XM_018058320.1	neurocalcin delta, transcript variant X3	XP_017913809.1	neurocalcin-delta	193	NA
638	14	19473128	19816651	343524	*	NC_030821.1	minus	neurocalcin-delta	NCALD	102189774	protein-coding	XM_018058321.1	neurocalcin delta, transcript variant X4	XP_017913810.1	neurocalcin-delta	193	NA
639	14	19824898	19825878	981	*	NC_030821.1	minus	nuclear ubiquitous casein and cyclin-dependent kinase substrate 1 pseudogene	LOC106502849	106502849	transcribed_pseudogene	XR_001919126.1	nuclear ubiquitous casein and cyclin-dependent kinase substrate 1 pseudogene			NA	NA
640	14	20012067	20045654	33588	*	NC_030821.1	minus	ribonucleoside-diphosphate reductase subunit M2 B	RRM2B	102173102	protein-coding	XM_018058322.1	ribonucleotide reductase regulatory TP53 inducible subunit M2B	XP_017913811.1	ribonucleoside-diphosphate reductase subunit M2 B	351	NA
641	14	20052847	20193445	140599	*	NC_030821.1	minus	E3 ubiquitin-protein ligase UBR5 isoform X1	UBR5	102189223	protein-coding	XM_018058323.1	ubiquitin protein ligase E3 component n-recognin 5, transcript variant X1	XP_017913812.1	E3 ubiquitin-protein ligase UBR5 isoform X1	2800	NA
642	14	20052847	20193445	140599	*	NC_030821.1	minus	E3 ubiquitin-protein ligase UBR5 isoform X1	UBR5	102189223	protein-coding	XM_018058325.1	ubiquitin protein ligase E3 component n-recognin 5, transcript variant X2	XP_017913814.1	E3 ubiquitin-protein ligase UBR5 isoform X2	2798	NA
643	14	20052847	20193445	140599	*	NC_030821.1	minus	E3 ubiquitin-protein ligase UBR5 isoform X1	UBR5	102189223	protein-coding	XM_018058326.1	ubiquitin protein ligase E3 component n-recognin 5, transcript variant X3	XP_017913815.1	E3 ubiquitin-protein ligase UBR5 isoform X3	2794	NA
644	14	20052847	20193445	140599	*	NC_030821.1	minus	E3 ubiquitin-protein ligase UBR5 isoform X1	UBR5	102189223	protein-coding	XM_018058327.1	ubiquitin protein ligase E3 component n-recognin 5, transcript variant X4	XP_017913816.1	E3 ubiquitin-protein ligase UBR5 isoform X4	2792	NA
645	14	20052847	20193445	140599	*	NC_030821.1	minus	E3 ubiquitin-protein ligase UBR5 isoform X1	UBR5	102189223	protein-coding	XM_018058328.1	ubiquitin protein ligase E3 component n-recognin 5, transcript variant X5	XP_017913817.1	E3 ubiquitin-protein ligase UBR5 isoform X5	2783	NA
646	14	20322331	20331076	8746	*	NC_030821.1	plus	outer dense fiber of sperm tails 1	ODF1	102172645	protein-coding	NM_001314333.1	outer dense fiber of sperm tails 1	NP_001301262.1	outer dense fiber of sperm tails 1	259	NA
647	14	20403218	20409572	6355	*	NC_030821.1	minus	Krueppel-like factor 10	KLF10	102172371	protein-coding	XM_018058329.1	Kruppel like factor 10	XP_017913818.1	Krueppel-like factor 10	482	NA
648	14	20461651	20466563	4913	*	NC_030821.1	minus	uncharacterized LOC108637519	LOC108637519	108637519	lncRNA	XR_001919127.1	uncharacterized LOC108637519			NA	NA
649	14	20484071	20491672	7602	*	NC_030821.1	minus	uncharacterized LOC108637520	LOC108637520	108637520	lncRNA	XR_001919128.1	uncharacterized LOC108637520			NA	NA
650	14	20527247	20544110	16864	*	NC_030821.1	minus	uncharacterized LOC108637521, transcript variant X2	LOC108637521	108637521	lncRNA	XR_001919129.1	uncharacterized LOC108637521, transcript variant X1			NA	NA
651	14	20527247	20544110	16864	*	NC_030821.1	minus	uncharacterized LOC108637521, transcript variant X2	LOC108637521	108637521	lncRNA	XR_001919130.1	uncharacterized LOC108637521, transcript variant X2			NA	NA
652	14	20561181	20591914	30734	*	NC_030821.1	minus	antizyme inhibitor 1	AZIN1	102171441	protein-coding	NM_001291697.1	antizyme inhibitor 1, transcript variant 1	NP_001278626.1	antizyme inhibitor 1 isoform 1	448	NA
653	14	20561181	20591914	30734	*	NC_030821.1	minus	antizyme inhibitor 1	AZIN1	102171441	protein-coding	NM_001291698.1	antizyme inhibitor 1, transcript variant 2	NP_001278627.1	antizyme inhibitor 1 isoform 1	448	NA
654	14	20561181	20591914	30734	*	NC_030821.1	minus	antizyme inhibitor 1	AZIN1	102171441	protein-coding	NM_001291699.1	antizyme inhibitor 1, transcript variant 3	NP_001278628.1	antizyme inhibitor 1 isoform 2	447	NA
655	14	20607994	20608698	705	*	NC_030821.1	plus	uncharacterized gene	LOC102188957	102188957	pseudogene					NA	NA
656	14	20724353	20764340	39988	*	NC_030821.1	plus	V-type proton ATPase subunit C 1	ATP6V1C1	102171171	protein-coding	XM_018058330.1	ATPase H+ transporting V1 subunit C1	XP_017913819.1	V-type proton ATPase subunit C 1	382	NA
657	14	20778713	20779012	300	*	NC_030821.1	minus	uncharacterized gene	LOC102188691	102188691	pseudogene					NA	NA
658	14	20817345	20907548	90204	*	NC_030821.1	plus	brain and acute leukemia cytoplasmic protein	BAALC	102170890	protein-coding	XM_018058331.1	brain and acute leukemia, cytoplasmic	XP_017913820.1	brain and acute leukemia cytoplasmic protein	145	NA
659	14	20941909	20942433	525	*	NC_030821.1	minus	uncharacterized gene	LOC102188422	102188422	pseudogene					NA	NA
660	14	20959018	20995767	36750	*	NC_030821.1	plus	frizzled-6	FZD6	102170617	protein-coding	XM_018058332.1	frizzled class receptor 6, transcript variant X1	XP_017913821.1	frizzled-6	714	NA
661	14	20959018	20995767	36750	*	NC_030821.1	plus	frizzled-6	FZD6	102170617	protein-coding	XM_018058333.1	frizzled class receptor 6, transcript variant X2	XP_017913822.1	frizzled-6	714	NA
662	14	21035020	21051029	16010	*	NC_030821.1	plus	collagen triple helix repeat-containing protein 1	CTHRC1	102188151	protein-coding	XM_013969243.2	collagen triple helix repeat containing 1	XP_013824697.1	collagen triple helix repeat-containing protein 1	243	NA
663	14	21077381	21116836	39456	*	NC_030821.1	minus	mitochondrial folate transporter/carrier isoform X1	SLC25A32	102170336	protein-coding	XM_005689179.3	solute carrier family 25 member 32, transcript variant X1	XP_005689236.2	mitochondrial folate transporter/carrier isoform X1	317	NA
664	14	21077381	21116836	39456	*	NC_030821.1	minus	mitochondrial folate transporter/carrier isoform X1	SLC25A32	102170336	protein-coding	XM_018058335.1	solute carrier family 25 member 32, transcript variant X2	XP_017913824.1	mitochondrial folate transporter/carrier isoform X2	306	NA
665	14	21116866	21143458	26593	*	NC_030821.1	plus	DDB1- and CUL4-associated factor 13	DCAF13	102170066	protein-coding	XM_005689178.3	DDB1 and CUL4 associated factor 13	XP_005689235.1	DDB1- and CUL4-associated factor 13	445	NA
666	14	21140060	21140132	73	*	NC_030821.1	minus	tRNA-Ala	TRNAA-UGC	108637568	tRNA					NA	NA
667	14	21215837	21817751	601915	*	NC_030821.1	plus	regulating synaptic membrane exocytosis protein 2	RIMS2	102168840	protein-coding	XM_018058085.1	regulating synaptic membrane exocytosis 2	XP_017913574.1	regulating synaptic membrane exocytosis protein 2	1277	NA
668	14	21897036	21904028	6993	*	NC_030821.1	plus	dendritic cell-specific transmembrane protein	DCSTAMP	102187609	protein-coding	XM_018058121.1	dendrocyte expressed seven transmembrane protein	XP_017913610.1	dendritic cell-specific transmembrane protein	510	NA
669	14	21931918	22031866	99949	*	NC_030821.1	minus	dihydropyrimidinase	DPYS	102187332	protein-coding	XM_005689299.3	dihydropyrimidinase	XP_005689356.2	dihydropyrimidinase	516	NA
670	14	21974564	21976516	1953	*	NC_030821.1	minus	uncharacterized gene	LOC108637470	108637470	pseudogene					NA	NA
671	14	22052989	22142024	89036	*	NC_030821.1	minus	low-density lipoprotein receptor-related protein 12 isoform X1	LRP12	102187062	protein-coding	XM_018058336.1	LDL receptor related protein 12, transcript variant X1	XP_017913825.1	low-density lipoprotein receptor-related protein 12 isoform X1	859	NA
672	14	22052989	22142024	89036	*	NC_030821.1	minus	low-density lipoprotein receptor-related protein 12 isoform X1	LRP12	102187062	protein-coding	XM_018058337.1	LDL receptor related protein 12, transcript variant X2	XP_017913826.1	low-density lipoprotein receptor-related protein 12 isoform X2	840	NA
673	22	29145762	29218577	72816	*	NC_030829.1	plus	RING1 and YY1-binding protein	RYBP	102189529	protein-coding	XM_018038287.1	RING1 and YY1 binding protein	XP_017893776.1	RING1 and YY1-binding protein	228	NA
674	22	29223721	29225106	1386	*	NC_030829.1	plus	transmembrane emp24 domain-containing protein 9 pseudogene	LOC108633378	108633378	transcribed_pseudogene	XR_001917045.1	transmembrane emp24 domain-containing protein 9 pseudogene			NA	NA
675	22	29776862	29790660	13799	*	NC_030829.1	plus	prokineticin-2 isoform X1	PROK2	102189806	protein-coding	XM_018066688.1	prokineticin 2, transcript variant X1	XP_017922177.1	prokineticin-2 isoform X1	128	NA
676	22	29776862	29790660	13799	*	NC_030829.1	plus	prokineticin-2 isoform X1	PROK2	102189806	protein-coding	XM_018066689.1	prokineticin 2, transcript variant X2	XP_017922178.1	prokineticin-2 isoform X2	108	NA
677	22	29802808	29805620	2813	*	NC_030829.1	minus	probable G-protein coupled receptor 27	GPR27	106503457	protein-coding	XM_013973698.2	G protein-coupled receptor 27	XP_013829152.2	probable G-protein coupled receptor 27	380	NA
678	22	29835284	29882570	47287	*	NC_030829.1	plus	eukaryotic translation initiation factor 4E type 3 isoform X3	EIF4E3	102170828	protein-coding	XM_005695728.3	eukaryotic translation initiation factor 4E family member 3, transcript variant X4	XP_005695785.1	eukaryotic translation initiation factor 4E type 3 isoform X3	118	NA
679	22	29835284	29882570	47287	*	NC_030829.1	plus	eukaryotic translation initiation factor 4E type 3 isoform X3	EIF4E3	102170828	protein-coding	XM_018038249.1	eukaryotic translation initiation factor 4E family member 3, transcript variant X1	XP_017893738.1	eukaryotic translation initiation factor 4E type 3 isoform X1	222	NA
680	22	29835284	29882570	47287	*	NC_030829.1	plus	eukaryotic translation initiation factor 4E type 3 isoform X3	EIF4E3	102170828	protein-coding	XM_018038250.1	eukaryotic translation initiation factor 4E family member 3, transcript variant X3	XP_017893739.1	eukaryotic translation initiation factor 4E type 3 isoform X2	222	NA
681	22	29835284	29882570	47287	*	NC_030829.1	plus	eukaryotic translation initiation factor 4E type 3 isoform X3	EIF4E3	102170828	protein-coding	XR_001917007.1	eukaryotic translation initiation factor 4E family member 3, transcript variant X2			NA	NA
682	22	29979738	29981333	1596	*	NC_030829.1	minus	uncharacterized protein LOC108638609	LOC108638609	108638609	protein-coding	XM_018066808.1	uncharacterized LOC108638609	XP_017922297.1	uncharacterized protein LOC108638609	245	NA
683	22	29979884	30604512	624629	*	NC_030829.1	plus	forkhead box protein P1 isoform X1	FOXP1	102171383	protein-coding	XM_005695731.3	forkhead box P1, transcript variant X11	XP_005695788.1	forkhead box protein P1 isoform X1	675	NA
684	22	29979884	30604512	624629	*	NC_030829.1	plus	forkhead box protein P1 isoform X1	FOXP1	102171383	protein-coding	XM_005695736.3	forkhead box P1, transcript variant X16	XP_005695793.1	forkhead box protein P1 isoform X5	576	NA
685	22	29979884	30604512	624629	*	NC_030829.1	plus	forkhead box protein P1 isoform X1	FOXP1	102171383	protein-coding	XM_018066793.1	forkhead box P1, transcript variant X1	XP_017922282.1	forkhead box protein P1 isoform X1	675	NA
686	22	29979884	30604512	624629	*	NC_030829.1	plus	forkhead box protein P1 isoform X1	FOXP1	102171383	protein-coding	XM_018066794.1	forkhead box P1, transcript variant X2	XP_017922283.1	forkhead box protein P1 isoform X1	675	NA
687	22	29979884	30604512	624629	*	NC_030829.1	plus	forkhead box protein P1 isoform X1	FOXP1	102171383	protein-coding	XM_018066795.1	forkhead box P1, transcript variant X3	XP_017922284.1	forkhead box protein P1 isoform X1	675	NA
688	22	29979884	30604512	624629	*	NC_030829.1	plus	forkhead box protein P1 isoform X1	FOXP1	102171383	protein-coding	XM_018066796.1	forkhead box P1, transcript variant X4	XP_017922285.1	forkhead box protein P1 isoform X1	675	NA
689	22	29979884	30604512	624629	*	NC_030829.1	plus	forkhead box protein P1 isoform X1	FOXP1	102171383	protein-coding	XM_018066797.1	forkhead box P1, transcript variant X5	XP_017922286.1	forkhead box protein P1 isoform X1	675	NA
690	22	29979884	30604512	624629	*	NC_030829.1	plus	forkhead box protein P1 isoform X1	FOXP1	102171383	protein-coding	XM_018066799.1	forkhead box P1, transcript variant X6	XP_017922288.1	forkhead box protein P1 isoform X1	675	NA
691	22	29979884	30604512	624629	*	NC_030829.1	plus	forkhead box protein P1 isoform X1	FOXP1	102171383	protein-coding	XM_018066800.1	forkhead box P1, transcript variant X7	XP_017922289.1	forkhead box protein P1 isoform X1	675	NA
692	22	29979884	30604512	624629	*	NC_030829.1	plus	forkhead box protein P1 isoform X1	FOXP1	102171383	protein-coding	XM_018066801.1	forkhead box P1, transcript variant X8	XP_017922290.1	forkhead box protein P1 isoform X1	675	NA
693	22	29979884	30604512	624629	*	NC_030829.1	plus	forkhead box protein P1 isoform X1	FOXP1	102171383	protein-coding	XM_018066802.1	forkhead box P1, transcript variant X9	XP_017922291.1	forkhead box protein P1 isoform X1	675	NA
694	22	29979884	30604512	624629	*	NC_030829.1	plus	forkhead box protein P1 isoform X1	FOXP1	102171383	protein-coding	XM_018066803.1	forkhead box P1, transcript variant X10	XP_017922292.1	forkhead box protein P1 isoform X1	675	NA
695	22	29979884	30604512	624629	*	NC_030829.1	plus	forkhead box protein P1 isoform X1	FOXP1	102171383	protein-coding	XM_018066804.1	forkhead box P1, transcript variant X12	XP_017922293.1	forkhead box protein P1 isoform X2	674	NA
696	22	29979884	30604512	624629	*	NC_030829.1	plus	forkhead box protein P1 isoform X1	FOXP1	102171383	protein-coding	XM_018066805.1	forkhead box P1, transcript variant X13	XP_017922294.1	forkhead box protein P1 isoform X3	674	NA
697	22	29979884	30604512	624629	*	NC_030829.1	plus	forkhead box protein P1 isoform X1	FOXP1	102171383	protein-coding	XM_018066806.1	forkhead box P1, transcript variant X14	XP_017922295.1	forkhead box protein P1 isoform X4	617	NA
698	22	29979884	30604512	624629	*	NC_030829.1	plus	forkhead box protein P1 isoform X1	FOXP1	102171383	protein-coding	XM_018066807.1	forkhead box P1, transcript variant X15	XP_017922296.1	forkhead box protein P1 isoform X5	576	NA
699	22	31209420	31318008	108589	*	NC_030829.1	plus	myoD family inhibitor domain-containing protein isoform X1	LOC108638602	108638602	protein-coding	XM_018066703.1	myoD family inhibitor domain-containing protein, transcript variant X1	XP_017922192.1	myoD family inhibitor domain-containing protein isoform X1	202	NA
700	22	31209420	31318008	108589	*	NC_030829.1	plus	myoD family inhibitor domain-containing protein isoform X1	LOC108638602	108638602	protein-coding	XM_018066704.1	myoD family inhibitor domain-containing protein, transcript variant X2	XP_017922193.1	myoD family inhibitor domain-containing protein isoform X2	189	NA
701	22	31413173	31413858	686	*	NC_030829.1	plus	uncharacterized gene	LOC102172947	102172947	pseudogene					NA	NA
702	22	31419267	31494474	75208	*	NC_030829.1	minus	uncharacterized LOC102173237, transcript variant X2	LOC102173237	102173237	lncRNA	XR_310955.3	uncharacterized LOC102173237, transcript variant X1			NA	NA
703	22	31419267	31494474	75208	*	NC_030829.1	minus	uncharacterized LOC102173237, transcript variant X2	LOC102173237	102173237	lncRNA	XR_001917042.1	uncharacterized LOC102173237, transcript variant X2			NA	NA
704	22	31524691	31755591	230901	*	NC_030829.1	minus	microphthalmia-associated transcription factor isoform X2	MITF	102173423	protein-coding	XM_005695740.3	melanogenesis associated transcription factor, transcript variant X2	XP_005695797.3	microphthalmia-associated transcription factor isoform X2	519	NA
705	22	31524691	31755591	230901	*	NC_030829.1	minus	microphthalmia-associated transcription factor isoform X2	MITF	102173423	protein-coding	XM_013973641.2	melanogenesis associated transcription factor, transcript variant X3	XP_013829095.2	microphthalmia-associated transcription factor isoform X3	518	NA
706	22	31524691	31755591	230901	*	NC_030829.1	minus	microphthalmia-associated transcription factor isoform X2	MITF	102173423	protein-coding	XM_018067157.1	melanogenesis associated transcription factor, transcript variant X1	XP_017922646.1	microphthalmia-associated transcription factor isoform X1	574	NA
707	22	31524691	31755591	230901	*	NC_030829.1	minus	microphthalmia-associated transcription factor isoform X2	MITF	102173423	protein-coding	XM_018067158.1	melanogenesis associated transcription factor, transcript variant X4	XP_017922647.1	microphthalmia-associated transcription factor isoform X4	503	NA
708	22	31524691	31755591	230901	*	NC_030829.1	minus	microphthalmia-associated transcription factor isoform X2	MITF	102173423	protein-coding	XM_018067159.1	melanogenesis associated transcription factor, transcript variant X5	XP_017922648.1	microphthalmia-associated transcription factor isoform X5	467	NA
709	22	31524691	31755591	230901	*	NC_030829.1	minus	microphthalmia-associated transcription factor isoform X2	MITF	102173423	protein-coding	XM_018067160.1	melanogenesis associated transcription factor, transcript variant X6	XP_017922649.1	microphthalmia-associated transcription factor isoform X5	467	NA
710	22	31524691	31755591	230901	*	NC_030829.1	minus	microphthalmia-associated transcription factor isoform X2	MITF	102173423	protein-coding	XM_018067161.1	melanogenesis associated transcription factor, transcript variant X7	XP_017922650.1	microphthalmia-associated transcription factor isoform X5	467	NA
711	22	32109344	32109988	645	*	NC_030829.1	minus	uncharacterized gene	LOC102190082	102190082	pseudogene					NA	NA
712	22	32127779	32327835	200057	*	NC_030829.1	plus	FERM domain-containing protein 4B isoform X1	FRMD4B	102175337	protein-coding	XM_005695748.3	FERM domain containing 4B, transcript variant X1	XP_005695805.3	FERM domain-containing protein 4B isoform X1	1035	NA
713	22	32127779	32327835	200057	*	NC_030829.1	plus	FERM domain-containing protein 4B isoform X1	FRMD4B	102175337	protein-coding	XM_018038306.1	FERM domain containing 4B, transcript variant X2	XP_017893795.1	FERM domain-containing protein 4B isoform X2	989	NA
714	22	32127779	32327835	200057	*	NC_030829.1	plus	FERM domain-containing protein 4B isoform X1	FRMD4B	102175337	protein-coding	XM_018038307.1	FERM domain containing 4B, transcript variant X3	XP_017893796.1	FERM domain-containing protein 4B isoform X3	981	NA
715	22	32364360	32380302	15943	*	NC_030829.1	plus	LOW QUALITY PROTEIN: leiomodin-3	LMOD3	102175625	protein-coding	XM_005695749.3	leiomodin 3	XP_005695806.2	LOW QUALITY PROTEIN: leiomodin-3	568	NA
716	22	32383223	32404803	21581	*	NC_030829.1	minus	PRA1 family protein 3	ARL6IP5	102175904	protein-coding	XM_005695750.2	ADP ribosylation factor like GTPase 6 interacting protein 5	XP_005695807.2	PRA1 family protein 3	188	NA
717	22	32409992	32437457	27466	*	NC_030829.1	plus	NEDD8-activating enzyme E1 catalytic subunit isoform X1	UBA3	102176174	protein-coding	XM_018067209.1	ubiquitin like modifier activating enzyme 3, transcript variant X1	XP_017922698.1	NEDD8-activating enzyme E1 catalytic subunit isoform X1	463	NA
718	22	32409992	32437457	27466	*	NC_030829.1	plus	NEDD8-activating enzyme E1 catalytic subunit isoform X1	UBA3	102176174	protein-coding	XM_018067210.1	ubiquitin like modifier activating enzyme 3, transcript variant X2	XP_017922699.1	NEDD8-activating enzyme E1 catalytic subunit isoform X2	462	NA
719	22	32409992	32437457	27466	*	NC_030829.1	plus	NEDD8-activating enzyme E1 catalytic subunit isoform X1	UBA3	102176174	protein-coding	XM_018067211.1	ubiquitin like modifier activating enzyme 3, transcript variant X3	XP_017922700.1	NEDD8-activating enzyme E1 catalytic subunit isoform X3	449	NA
720	22	32439061	32473231	34171	*	NC_030829.1	plus	TATA element modulatory factor	TMF1	102176468	protein-coding	XM_005695752.3	TATA element modulatory factor 1	XP_005695809.2	TATA element modulatory factor	1089	NA
721	22	32480843	32536608	55766	*	NC_030829.1	plus	EGF domain-specific O-linked N-acetylglucosamine transferase	EOGT	102176741	protein-coding	XM_005695753.3	EGF domain specific O-linked N-acetylglucosamine transferase, transcript variant X3	XP_005695810.1	EGF domain-specific O-linked N-acetylglucosamine transferase	527	NA
722	22	32480843	32536608	55766	*	NC_030829.1	plus	EGF domain-specific O-linked N-acetylglucosamine transferase	EOGT	102176741	protein-coding	XM_018038402.1	EGF domain specific O-linked N-acetylglucosamine transferase, transcript variant X1	XP_017893891.1	EGF domain-specific O-linked N-acetylglucosamine transferase	527	NA
723	22	32480843	32536608	55766	*	NC_030829.1	plus	EGF domain-specific O-linked N-acetylglucosamine transferase	EOGT	102176741	protein-coding	XR_001917026.1	EGF domain specific O-linked N-acetylglucosamine transferase, transcript variant X2			NA	NA
724	22	32561362	32737029	175668	*	NC_030829.1	plus	protein FAM19A4	FAM19A4	102190363	protein-coding	XM_013973472.2	family with sequence similarity 19 member A4, C-C motif chemokine like	XP_013828926.1	protein FAM19A4	173	NA
725	22	32905061	33423808	518748	*	NC_030829.1	minus	protein FAM19A1	FAM19A1	102177386	protein-coding	XM_005695754.2	family with sequence similarity 19 member A1, C-C motif chemokine like	XP_005695811.1	protein FAM19A1	133	NA
726	22	33808508	34098836	290329	*	NC_030829.1	plus	succinyl-CoA ligase [GDP-forming] subunit beta, mitochondrial	SUCLG2	102190648	protein-coding	XM_018038217.1	succinate-CoA ligase GDP-forming beta subunit	XP_017893706.1	succinyl-CoA ligase [GDP-forming] subunit beta, mitochondrial	432	NA
727	22	34285736	34286053	318	*	NC_030829.1	minus	uncharacterized gene	LOC102177671	102177671	pseudogene					NA	NA
728	22	34449316	34461617	12302	*	NC_030829.1	minus	kelch repeat and BTB domain-containing protein 8 isoform X1	KBTBD8	102177941	protein-coding	XM_005695755.3	kelch repeat and BTB domain containing 8, transcript variant X1	XP_005695812.1	kelch repeat and BTB domain-containing protein 8 isoform X1	601	NA
729	22	34449316	34461617	12302	*	NC_030829.1	minus	kelch repeat and BTB domain-containing protein 8 isoform X1	KBTBD8	102177941	protein-coding	XM_013973679.2	kelch repeat and BTB domain containing 8, transcript variant X2	XP_013829133.1	kelch repeat and BTB domain-containing protein 8 isoform X2	524	NA
730	22	34955277	35071089	115813	*	NC_030829.1	plus	leucine-rich repeats and immunoglobulin-like domains protein 1 isoform X1	LRIG1	102191189	protein-coding	XM_013973581.2	leucine rich repeats and immunoglobulin like domains 1, transcript variant X1	XP_013829035.2	leucine-rich repeats and immunoglobulin-like domains protein 1 isoform X1	1089	NA
731	22	34955277	35071089	115813	*	NC_030829.1	plus	leucine-rich repeats and immunoglobulin-like domains protein 1 isoform X1	LRIG1	102191189	protein-coding	XM_018066998.1	leucine rich repeats and immunoglobulin like domains 1, transcript variant X2	XP_017922487.1	leucine-rich repeats and immunoglobulin-like domains protein 1 isoform X2	1063	NA
732	22	34955277	35071089	115813	*	NC_030829.1	plus	leucine-rich repeats and immunoglobulin-like domains protein 1 isoform X1	LRIG1	102191189	protein-coding	XM_018066999.1	leucine rich repeats and immunoglobulin like domains 1, transcript variant X3	XP_017922488.1	leucine-rich repeats and immunoglobulin-like domains protein 1 isoform X3	925	NA
733	22	35070963	35213694	142732	*	NC_030829.1	minus	S-adenosylmethionine mitochondrial carrier protein isoform X2	SLC25A26	102178223	protein-coding	XM_005695756.3	solute carrier family 25 member 26, transcript variant X2	XP_005695813.1	S-adenosylmethionine mitochondrial carrier protein isoform X2	274	NA
734	22	35070963	35213694	142732	*	NC_030829.1	minus	S-adenosylmethionine mitochondrial carrier protein isoform X2	SLC25A26	102178223	protein-coding	XM_018067000.1	solute carrier family 25 member 26, transcript variant X1	XP_017922489.1	S-adenosylmethionine mitochondrial carrier protein isoform X1	284	NA
735	22	35374292	36024006	649715	*	NC_030829.1	plus	membrane-associated guanylate kinase, WW and PDZ domain-containing protein 1 isoform X9	MAGI1	102178670	protein-coding	XM_005695758.3	membrane associated guanylate kinase, WW and PDZ domain containing 1, transcript variant X9	XP_005695815.3	membrane-associated guanylate kinase, WW and PDZ domain-containing protein 1 isoform X9	1454	NA
736	22	35374292	36024006	649715	*	NC_030829.1	plus	membrane-associated guanylate kinase, WW and PDZ domain-containing protein 1 isoform X9	MAGI1	102178670	protein-coding	XM_018066858.1	membrane associated guanylate kinase, WW and PDZ domain containing 1, transcript variant X1	XP_017922347.1	membrane-associated guanylate kinase, WW and PDZ domain-containing protein 1 isoform X1	1484	NA
737	22	35374292	36024006	649715	*	NC_030829.1	plus	membrane-associated guanylate kinase, WW and PDZ domain-containing protein 1 isoform X9	MAGI1	102178670	protein-coding	XM_018066859.1	membrane associated guanylate kinase, WW and PDZ domain containing 1, transcript variant X2	XP_017922348.1	membrane-associated guanylate kinase, WW and PDZ domain-containing protein 1 isoform X2	1483	NA
738	22	35374292	36024006	649715	*	NC_030829.1	plus	membrane-associated guanylate kinase, WW and PDZ domain-containing protein 1 isoform X9	MAGI1	102178670	protein-coding	XM_018066860.1	membrane associated guanylate kinase, WW and PDZ domain containing 1, transcript variant X3	XP_017922349.1	membrane-associated guanylate kinase, WW and PDZ domain-containing protein 1 isoform X3	1483	NA
739	22	35374292	36024006	649715	*	NC_030829.1	plus	membrane-associated guanylate kinase, WW and PDZ domain-containing protein 1 isoform X9	MAGI1	102178670	protein-coding	XM_018066861.1	membrane associated guanylate kinase, WW and PDZ domain containing 1, transcript variant X4	XP_017922350.1	membrane-associated guanylate kinase, WW and PDZ domain-containing protein 1 isoform X4	1472	NA
740	22	35374292	36024006	649715	*	NC_030829.1	plus	membrane-associated guanylate kinase, WW and PDZ domain-containing protein 1 isoform X9	MAGI1	102178670	protein-coding	XM_018066862.1	membrane associated guanylate kinase, WW and PDZ domain containing 1, transcript variant X5	XP_017922351.1	membrane-associated guanylate kinase, WW and PDZ domain-containing protein 1 isoform X5	1471	NA
741	22	35374292	36024006	649715	*	NC_030829.1	plus	membrane-associated guanylate kinase, WW and PDZ domain-containing protein 1 isoform X9	MAGI1	102178670	protein-coding	XM_018066863.1	membrane associated guanylate kinase, WW and PDZ domain containing 1, transcript variant X6	XP_017922352.1	membrane-associated guanylate kinase, WW and PDZ domain-containing protein 1 isoform X6	1471	NA
742	22	35374292	36024006	649715	*	NC_030829.1	plus	membrane-associated guanylate kinase, WW and PDZ domain-containing protein 1 isoform X9	MAGI1	102178670	protein-coding	XM_018066864.1	membrane associated guanylate kinase, WW and PDZ domain containing 1, transcript variant X7	XP_017922353.1	membrane-associated guanylate kinase, WW and PDZ domain-containing protein 1 isoform X7	1470	NA
743	22	35374292	36024006	649715	*	NC_030829.1	plus	membrane-associated guanylate kinase, WW and PDZ domain-containing protein 1 isoform X9	MAGI1	102178670	protein-coding	XM_018066865.1	membrane associated guanylate kinase, WW and PDZ domain containing 1, transcript variant X8	XP_017922354.1	membrane-associated guanylate kinase, WW and PDZ domain-containing protein 1 isoform X8	1456	NA
744	22	35374292	36024006	649715	*	NC_030829.1	plus	membrane-associated guanylate kinase, WW and PDZ domain-containing protein 1 isoform X9	MAGI1	102178670	protein-coding	XM_018066866.1	membrane associated guanylate kinase, WW and PDZ domain containing 1, transcript variant X10	XP_017922355.1	membrane-associated guanylate kinase, WW and PDZ domain-containing protein 1 isoform X10	1453	NA
745	22	35374292	36024006	649715	*	NC_030829.1	plus	membrane-associated guanylate kinase, WW and PDZ domain-containing protein 1 isoform X9	MAGI1	102178670	protein-coding	XM_018066867.1	membrane associated guanylate kinase, WW and PDZ domain containing 1, transcript variant X11	XP_017922356.1	membrane-associated guanylate kinase, WW and PDZ domain-containing protein 1 isoform X11	1281	NA
746	22	35374292	36024006	649715	*	NC_030829.1	plus	membrane-associated guanylate kinase, WW and PDZ domain-containing protein 1 isoform X9	MAGI1	102178670	protein-coding	XM_018066868.1	membrane associated guanylate kinase, WW and PDZ domain containing 1, transcript variant X12	XP_017922357.1	membrane-associated guanylate kinase, WW and PDZ domain-containing protein 1 isoform X12	1280	NA
747	22	35374292	36024006	649715	*	NC_030829.1	plus	membrane-associated guanylate kinase, WW and PDZ domain-containing protein 1 isoform X9	MAGI1	102178670	protein-coding	XM_018066869.1	membrane associated guanylate kinase, WW and PDZ domain containing 1, transcript variant X13	XP_017922358.1	membrane-associated guanylate kinase, WW and PDZ domain-containing protein 1 isoform X13	1279	NA
748	22	35374292	36024006	649715	*	NC_030829.1	plus	membrane-associated guanylate kinase, WW and PDZ domain-containing protein 1 isoform X9	MAGI1	102178670	protein-coding	XM_018066870.1	membrane associated guanylate kinase, WW and PDZ domain containing 1, transcript variant X14	XP_017922359.1	membrane-associated guanylate kinase, WW and PDZ domain-containing protein 1 isoform X14	1248	NA
749	22	35374292	36024006	649715	*	NC_030829.1	plus	membrane-associated guanylate kinase, WW and PDZ domain-containing protein 1 isoform X9	MAGI1	102178670	protein-coding	XM_018066871.1	membrane associated guanylate kinase, WW and PDZ domain containing 1, transcript variant X15	XP_017922360.1	membrane-associated guanylate kinase, WW and PDZ domain-containing protein 1 isoform X15	1442	NA
750	22	35822347	35823453	1107	*	NC_030829.1	minus	TIP41-like protein pseudogene	LOC108638613	108638613	transcribed_pseudogene	XR_001919971.1	TIP41-like protein pseudogene			NA	NA

## Sheet: iHS
No.	chr	start	end	width	strand	Accession	Orientation	Name	Symbol	Gene.ID	Gene.Type	Transcripts.accession	Transcript.name	Protein.accession	Protein.name	Protein.length	Locus.tag
1	2	46529378	46611741	82364	*	NC_030809.1	minus	aldehyde oxidase 2 isoform X1	LOC102188176	102188176	protein-coding	XM_005676340.3	aldehyde oxidase 2, transcript variant X1	XP_005676397.2	aldehyde oxidase 2 isoform X1	1345	NA
2	2	46529378	46611741	82364	*	NC_030809.1	minus	aldehyde oxidase 2 isoform X1	LOC102188176	102188176	protein-coding	XM_005676341.3	aldehyde oxidase 2, transcript variant X2	XP_005676398.2	aldehyde oxidase 2 isoform X1	1345	NA
3	2	46529378	46611741	82364	*	NC_030809.1	minus	aldehyde oxidase 2 isoform X1	LOC102188176	102188176	protein-coding	XM_005676342.3	aldehyde oxidase 2, transcript variant X3	XP_005676399.2	aldehyde oxidase 2 isoform X1	1345	NA
4	2	46529378	46611741	82364	*	NC_030809.1	minus	aldehyde oxidase 2 isoform X1	LOC102188176	102188176	protein-coding	XM_005676343.3	aldehyde oxidase 2, transcript variant X4	XP_005676400.2	aldehyde oxidase 2 isoform X2	1336	NA
5	2	46623010	46690812	67803	*	NC_030809.1	minus	aldehyde oxidase 4	LOC102171556	102171556	protein-coding	XM_018061126.1	aldehyde oxidase 4	XP_017916615.1	aldehyde oxidase 4	1335	NA
6	2	46688601	46690612	2012	*	NC_030809.1	plus	uncharacterized gene	LOC108637848	108637848	pseudogene					NA	NA
7	2	46767521	46837516	69996	*	NC_030809.1	minus	aldehyde oxidase 1	LOC102187632	102187632	protein-coding	XM_005676339.3	aldehyde oxidase 1	XP_005676396.1	aldehyde oxidase 1	1339	NA
8	2	46839700	46883230	43531	*	NC_030809.1	minus	shugoshin 2 isoform X1	SGO2	102187354	protein-coding	XM_018061146.1	shugoshin 2, transcript variant X1	XP_017916635.1	shugoshin 2 isoform X1	1387	NA
9	2	46839700	46883230	43531	*	NC_030809.1	minus	shugoshin 2 isoform X1	SGO2	102187354	protein-coding	XM_018061151.1	shugoshin 2, transcript variant X2	XP_017916640.1	shugoshin 2 isoform X2	1336	NA
10	2	46883333	46907946	24614	*	NC_030809.1	plus	BTB/POZ domain-containing protein KCTD18	KCTD18	102187084	protein-coding	XM_005676337.3	potassium channel tetramerization domain containing 18, transcript variant X2	XP_005676394.2	BTB/POZ domain-containing protein KCTD18	422	NA
11	2	46883333	46907946	24614	*	NC_030809.1	plus	BTB/POZ domain-containing protein KCTD18	KCTD18	102187084	protein-coding	XM_018061159.1	potassium channel tetramerization domain containing 18, transcript variant X1	XP_017916648.1	BTB/POZ domain-containing protein KCTD18	422	NA
12	2	46916414	47100426	184013	*	NC_030809.1	minus	SPATS2-like protein isoform X1	SPATS2L	102186063	protein-coding	XM_018061174.1	spermatogenesis associated serine rich 2 like, transcript variant X1	XP_017916663.1	SPATS2-like protein isoform X1	571	NA
13	2	46916414	47100426	184013	*	NC_030809.1	minus	SPATS2-like protein isoform X1	SPATS2L	102186063	protein-coding	XM_018061179.1	spermatogenesis associated serine rich 2 like, transcript variant X2	XP_017916668.1	SPATS2-like protein isoform X2	558	NA
14	2	46916414	47100426	184013	*	NC_030809.1	minus	SPATS2-like protein isoform X1	SPATS2L	102186063	protein-coding	XM_018061185.1	spermatogenesis associated serine rich 2 like, transcript variant X3	XP_017916674.1	SPATS2-like protein isoform X2	558	NA
15	2	46916414	47100426	184013	*	NC_030809.1	minus	SPATS2-like protein isoform X1	SPATS2L	102186063	protein-coding	XM_018061193.1	spermatogenesis associated serine rich 2 like, transcript variant X4	XP_017916682.1	SPATS2-like protein isoform X2	558	NA
16	2	46916414	47100426	184013	*	NC_030809.1	minus	SPATS2-like protein isoform X1	SPATS2L	102186063	protein-coding	XM_018061194.1	spermatogenesis associated serine rich 2 like, transcript variant X5	XP_017916683.1	SPATS2-like protein isoform X2	558	NA
17	2	46916414	47100426	184013	*	NC_030809.1	minus	SPATS2-like protein isoform X1	SPATS2L	102186063	protein-coding	XM_018061196.1	spermatogenesis associated serine rich 2 like, transcript variant X6	XP_017916685.1	SPATS2-like protein isoform X2	558	NA
18	2	46916414	47100426	184013	*	NC_030809.1	minus	SPATS2-like protein isoform X1	SPATS2L	102186063	protein-coding	XM_018061200.1	spermatogenesis associated serine rich 2 like, transcript variant X7	XP_017916689.1	SPATS2-like protein isoform X3	502	NA
19	2	46916414	47100426	184013	*	NC_030809.1	minus	SPATS2-like protein isoform X1	SPATS2L	102186063	protein-coding	XM_018061203.1	spermatogenesis associated serine rich 2 like, transcript variant X8	XP_017916692.1	SPATS2-like protein isoform X4	489	NA
20	2	47018160	47018231	72	*	NC_030809.1	minus	tRNA-Cys	TRNAC-GCA	108633477	tRNA					NA	NA
21	2	47101544	47104505	2962	*	NC_030809.1	plus	uncharacterized LOC106503086	LOC106503086	106503086	lncRNA	XR_001296754.2	uncharacterized LOC106503086			NA	NA
22	2	47389766	47402771	13006	*	NC_030809.1	minus	uncharacterized protein C2orf47 homolog, mitochondrial	C2H2orf47	102185789	protein-coding	XM_005676331.3	chromosome 2 C2orf47 homolog	XP_005676388.1	uncharacterized protein C2orf47 homolog, mitochondrial	291	NA
23	2	47402901	47423529	20629	*	NC_030809.1	plus	tRNA wybutosine-synthesizing protein 5	TYW5	102185514	protein-coding	XM_005676330.3	tRNA-yW synthesizing protein 5	XP_005676387.1	tRNA wybutosine-synthesizing protein 5	315	NA
24	2	47426504	47441505	15002	*	NC_030809.1	minus	UPF0565 protein C2orf69 homolog	C2H2orf69	102171286	protein-coding	XM_005676465.3	chromosome 2 C2orf69 homolog	XP_005676522.3	UPF0565 protein C2orf69 homolog	388	NA
25	2	47494302	47569814	75513	*	NC_030809.1	plus	formimidoyltransferase-cyclodeaminase isoform X1	LOC102185228	102185228	protein-coding	XM_005676329.3	formiminotransferase N-terminal subdomain-containing protein, transcript variant X1	XP_005676386.2	formimidoyltransferase-cyclodeaminase isoform X1	328	NA
26	2	47494302	47569814	75513	*	NC_030809.1	plus	formimidoyltransferase-cyclodeaminase isoform X1	LOC102185228	102185228	protein-coding	XM_018061220.1	formiminotransferase N-terminal subdomain-containing protein, transcript variant X2	XP_017916709.1	formiminotransferase N-terminal subdomain-containing protein isoform X2	200	NA
27	3	18922706	18925605	2900	*	NC_030810.1	minus	uncharacterized gene	LOC102179908	102179908	pseudogene					NA	NA
28	3	18935998	18945617	9620	*	NC_030810.1	plus	DNA methyltransferase 1-associated protein 1 isoform X1	DMAP1	102179625	protein-coding	XM_013962911.2	DNA methyltransferase 1 associated protein 1, transcript variant X1	XP_013818365.2	DNA methyltransferase 1-associated protein 1 isoform X1	468	NA
29	3	18935998	18945617	9620	*	NC_030810.1	plus	DNA methyltransferase 1-associated protein 1 isoform X1	DMAP1	102179625	protein-coding	XM_018043230.1	DNA methyltransferase 1 associated protein 1, transcript variant X2	XP_017898719.1	DNA methyltransferase 1-associated protein 1 isoform X2	419	NA
30	3	18946003	19078626	132624	*	NC_030810.1	minus	ERI1 exoribonuclease 3 isoform X2	ERI3	102189819	protein-coding	XM_005678556.3	ERI1 exoribonuclease family member 3, transcript variant X2	XP_005678613.2	ERI1 exoribonuclease 3 isoform X2	337	NA
31	3	18946003	19078626	132624	*	NC_030810.1	minus	ERI1 exoribonuclease 3 isoform X2	ERI3	102189819	protein-coding	XM_013962912.2	ERI1 exoribonuclease family member 3, transcript variant X1	XP_013818366.1	ERI1 exoribonuclease 3 isoform X1	348	NA
32	3	18946003	19078626	132624	*	NC_030810.1	minus	ERI1 exoribonuclease 3 isoform X2	ERI3	102189819	protein-coding	XM_013962913.2	ERI1 exoribonuclease family member 3, transcript variant X3	XP_013818367.1	ERI1 exoribonuclease 3 isoform X3	286	NA
33	3	18946003	19078626	132624	*	NC_030810.1	minus	ERI1 exoribonuclease 3 isoform X2	ERI3	102189819	protein-coding	XM_018043249.1	ERI1 exoribonuclease family member 3, transcript variant X4	XP_017898738.1	ERI1 exoribonuclease 3 isoform X4	270	NA
34	3	18946003	19078626	132624	*	NC_030810.1	minus	ERI1 exoribonuclease 3 isoform X2	ERI3	102189819	protein-coding	XM_018043259.1	ERI1 exoribonuclease family member 3, transcript variant X5	XP_017898748.1	ERI1 exoribonuclease 3 isoform X4	270	NA
35	3	18946003	19078626	132624	*	NC_030810.1	minus	ERI1 exoribonuclease 3 isoform X2	ERI3	102189819	protein-coding	XM_018043266.1	ERI1 exoribonuclease family member 3, transcript variant X6	XP_017898755.1	ERI1 exoribonuclease 3 isoform X4	270	NA
36	3	18946003	19078626	132624	*	NC_030810.1	minus	ERI1 exoribonuclease 3 isoform X2	ERI3	102189819	protein-coding	XM_018043272.1	ERI1 exoribonuclease family member 3, transcript variant X7	XP_017898761.1	ERI1 exoribonuclease 3 isoform X4	270	NA
37	3	18946003	19078626	132624	*	NC_030810.1	minus	ERI1 exoribonuclease 3 isoform X2	ERI3	102189819	protein-coding	XM_018043277.1	ERI1 exoribonuclease family member 3, transcript variant X8	XP_017898766.1	ERI1 exoribonuclease 3 isoform X5	259	NA
38	3	18946003	19078626	132624	*	NC_030810.1	minus	ERI1 exoribonuclease 3 isoform X2	ERI3	102189819	protein-coding	XM_018043286.1	ERI1 exoribonuclease family member 3, transcript variant X9	XP_017898775.1	ERI1 exoribonuclease 3 isoform X5	259	NA
39	3	18946003	19078626	132624	*	NC_030810.1	minus	ERI1 exoribonuclease 3 isoform X2	ERI3	102189819	protein-coding	XM_018043294.1	ERI1 exoribonuclease family member 3, transcript variant X10	XP_017898783.1	ERI1 exoribonuclease 3 isoform X6	208	NA
40	3	18946003	19078626	132624	*	NC_030810.1	minus	ERI1 exoribonuclease 3 isoform X2	ERI3	102189819	protein-coding	XM_018043300.1	ERI1 exoribonuclease family member 3, transcript variant X11	XP_017898789.1	ERI1 exoribonuclease 3 isoform X7	160	NA
41	3	19134220	19396425	262206	*	NC_030810.1	plus	E3 ubiquitin-protein ligase RNF220 isoform X1	RNF220	102179345	protein-coding	XM_018043310.1	ring finger protein 220, transcript variant X1	XP_017898799.1	E3 ubiquitin-protein ligase RNF220 isoform X1	599	NA
42	3	19134220	19396425	262206	*	NC_030810.1	plus	E3 ubiquitin-protein ligase RNF220 isoform X1	RNF220	102179345	protein-coding	XM_018043319.1	ring finger protein 220, transcript variant X2	XP_017898808.1	E3 ubiquitin-protein ligase RNF220 isoform X2	592	NA
43	3	19134220	19396425	262206	*	NC_030810.1	plus	E3 ubiquitin-protein ligase RNF220 isoform X1	RNF220	102179345	protein-coding	XM_018043327.1	ring finger protein 220, transcript variant X3	XP_017898816.1	E3 ubiquitin-protein ligase RNF220 isoform X3	573	NA
44	3	19134220	19396425	262206	*	NC_030810.1	plus	E3 ubiquitin-protein ligase RNF220 isoform X1	RNF220	102179345	protein-coding	XM_018043334.1	ring finger protein 220, transcript variant X4	XP_017898823.1	E3 ubiquitin-protein ligase RNF220 isoform X4	566	NA
45	3	19134220	19396425	262206	*	NC_030810.1	plus	E3 ubiquitin-protein ligase RNF220 isoform X1	RNF220	102179345	protein-coding	XM_018043342.1	ring finger protein 220, transcript variant X5	XP_017898831.1	E3 ubiquitin-protein ligase RNF220 isoform X5	525	NA
46	3	19169789	19170363	575	*	NC_030810.1	plus	uncharacterized gene	LOC102189541	102189541	pseudogene					NA	NA
47	3	19351455	19376896	25442	*	NC_030810.1	minus	uncharacterized LOC106501978, transcript variant X3	LOC106501978	106501978	lncRNA	XR_001295533.2	uncharacterized LOC106501978, transcript variant X1			NA	NA
48	3	19351455	19376896	25442	*	NC_030810.1	minus	uncharacterized LOC106501978, transcript variant X3	LOC106501978	106501978	lncRNA	XR_001295534.2	uncharacterized LOC106501978, transcript variant X4			NA	NA
49	3	19351455	19376896	25442	*	NC_030810.1	minus	uncharacterized LOC106501978, transcript variant X3	LOC106501978	106501978	lncRNA	XR_001917502.1	uncharacterized LOC106501978, transcript variant X2			NA	NA
50	3	19351455	19376896	25442	*	NC_030810.1	minus	uncharacterized LOC106501978, transcript variant X3	LOC106501978	106501978	lncRNA	XR_001917503.1	uncharacterized LOC106501978, transcript variant X3			NA	NA
51	3	19398934	19416381	17448	*	NC_030810.1	minus	transmembrane protein 53	TMEM53	102189270	protein-coding	XM_005678555.3	transmembrane protein 53	XP_005678612.2	transmembrane protein 53	294	NA
52	3	19416581	19475118	58538	*	NC_030810.1	plus	uncharacterized protein C1orf228 homolog isoform X1	C3H1orf228	102178788	protein-coding	XM_018043379.1	chromosome 3 C1orf228 homolog, transcript variant X1	XP_017898868.1	uncharacterized protein C1orf228 homolog isoform X1	442	NA
53	3	19416581	19475118	58538	*	NC_030810.1	plus	uncharacterized protein C1orf228 homolog isoform X1	C3H1orf228	102178788	protein-coding	XM_018043385.1	chromosome 3 C1orf228 homolog, transcript variant X2	XP_017898874.1	uncharacterized protein C1orf228 homolog isoform X1	442	NA
54	3	19416581	19475118	58538	*	NC_030810.1	plus	uncharacterized protein C1orf228 homolog isoform X1	C3H1orf228	102178788	protein-coding	XM_018043393.1	chromosome 3 C1orf228 homolog, transcript variant X3	XP_017898882.1	uncharacterized protein C1orf228 homolog isoform X1	442	NA
55	3	19416581	19475118	58538	*	NC_030810.1	plus	uncharacterized protein C1orf228 homolog isoform X1	C3H1orf228	102178788	protein-coding	XM_018043397.1	chromosome 3 C1orf228 homolog, transcript variant X4	XP_017898886.1	uncharacterized protein C1orf228 homolog isoform X2	421	NA
56	3	19430463	19431343	881	*	NC_030810.1	plus	uncharacterized gene	LOC102179064	102179064	pseudogene					NA	NA
57	3	19492744	19496898	4155	*	NC_030810.1	minus	uncharacterized LOC108635640	LOC108635640	108635640	lncRNA	XR_001917897.1	uncharacterized LOC108635640			NA	NA
58	3	19497048	19515005	17958	*	NC_030810.1	plus	kinesin-like protein KIF2C	KIF2C	102188823	protein-coding	XM_005678554.2	kinesin family member 2C	XP_005678611.1	kinesin-like protein KIF2C	722	NA
59	3	19528475	19531122	2648	*	NC_030810.1	plus	40S ribosomal protein S8	RPS8	102188555	protein-coding	XM_005678553.3	ribosomal protein S8	XP_005678610.2	40S ribosomal protein S8	208	NA
60	3	19533282	19537923	4642	*	NC_030810.1	minus	bestrophin-4	BEST4	102178504	protein-coding	XM_018043437.1	bestrophin 4	XP_017898926.1	bestrophin-4	467	NA
61	3	19552113	19557154	5042	*	NC_030810.1	plus	serine/threonine-protein kinase PLK3	PLK3	106501977	protein-coding	XM_013962903.2	polo like kinase 3	XP_013818357.2	serine/threonine-protein kinase PLK3	647	NA
62	3	19557154	19559385	2232	*	NC_030810.1	minus	tctex1 domain-containing protein 4	TCTEX1D4	108634239	protein-coding	XM_018043453.1	Tctex1 domain containing 4, transcript variant X1	XP_017898942.1	tctex1 domain-containing protein 4	218	NA
63	3	19557154	19559385	2232	*	NC_030810.1	minus	tctex1 domain-containing protein 4	TCTEX1D4	108634239	protein-coding	XM_018043459.1	Tctex1 domain containing 4, transcript variant X2	XP_017898948.1	tctex1 domain-containing protein 4	218	NA
64	3	19559512	19564955	5444	*	NC_030810.1	plus	BTB/POZ domain-containing protein 19	BTBD19	102188277	protein-coding	XM_018043444.1	BTB domain containing 19	XP_017898933.1	BTB/POZ domain-containing protein 19	291	NA
65	3	19570536	19586439	15904	*	NC_030810.1	minus	protein patched homolog 2 isoform X1	PTCH2	102188011	protein-coding	XM_005678551.3	patched 2, transcript variant X1	XP_005678608.2	protein patched homolog 2 isoform X1	1207	NA
66	3	19570536	19586439	15904	*	NC_030810.1	minus	protein patched homolog 2 isoform X1	PTCH2	102188011	protein-coding	XM_018043473.1	patched 2, transcript variant X2	XP_017898962.1	protein patched homolog 2 isoform X2	1160	NA
67	3	19570536	19586439	15904	*	NC_030810.1	minus	protein patched homolog 2 isoform X1	PTCH2	102188011	protein-coding	XR_001917514.1	patched 2, transcript variant X3			NA	NA
68	3	19591301	19712010	120710	*	NC_030810.1	minus	translation initiation factor eIF-2B subunit gamma isoform X1	EIF2B3	102187733	protein-coding	XM_005678550.3	eukaryotic translation initiation factor 2B subunit gamma, transcript variant X1	XP_005678607.1	translation initiation factor eIF-2B subunit gamma isoform X1	450	NA
69	3	19591301	19712010	120710	*	NC_030810.1	minus	translation initiation factor eIF-2B subunit gamma isoform X1	EIF2B3	102187733	protein-coding	XM_018043491.1	eukaryotic translation initiation factor 2B subunit gamma, transcript variant X2	XP_017898980.1	translation initiation factor eIF-2B subunit gamma isoform X2	420	NA
70	3	19610449	19613184	2736	*	NC_030810.1	minus	uncharacterized gene	LOC102187449	102187449	pseudogene					NA	NA
71	3	19666479	19669976	3498	*	NC_030810.1	plus	uncharacterized gene	LOC102174621	102174621	pseudogene					NA	NA
72	15	25600916	25893007	292092	*	NC_030822.1	minus	anoctamin-3 isoform X1	ANO3	102178468	protein-coding	XM_005690016.3	anoctamin 3, transcript variant X1	XP_005690073.1	anoctamin-3 isoform X1	981	NA
73	15	25600916	25893007	292092	*	NC_030822.1	minus	anoctamin-3 isoform X1	ANO3	102178468	protein-coding	XM_013969793.2	anoctamin 3, transcript variant X2	XP_013825247.1	anoctamin-3 isoform X2	835	NA
74	15	26215247	26306388	91142	*	NC_030822.1	plus	glycerophosphodiester phosphodiesterase domain-containing protein 4	GDPD4	102177999	protein-coding	XM_018058898.1	glycerophosphodiester phosphodiesterase domain containing 4	XP_017914387.1	glycerophosphodiester phosphodiesterase domain-containing protein 4	522	NA
75	15	26251066	26251543	478	*	NC_030822.1	plus	uncharacterized gene	LOC102177644	102177644	pseudogene					NA	NA
76	15	26266522	26267475	954	*	NC_030822.1	minus	uncharacterized gene	LOC102177908	102177908	pseudogene					NA	NA
77	15	26315190	26419568	104379	*	NC_030822.1	minus	unconventional myosin-VIIa	MYO7A	102177736	protein-coding	XM_018059307.1	myosin VIIA	XP_017914796.1	unconventional myosin-VIIa	2187	NA
78	15	26421548	26478072	56525	*	NC_030822.1	minus	calpain-5	CAPN5	102177454	protein-coding	XM_018059308.1	calpain 5	XP_017914797.1	calpain-5	640	NA
79	15	26446732	26447359	628	*	NC_030822.1	minus	olfactory marker protein	OMP	102174138	protein-coding	XM_018059309.1	olfactory marker protein	XP_017914798.1	olfactory marker protein	163	NA
80	15	26495167	26503534	8368	*	NC_030822.1	minus	acetylgalactosaminyl-O-glycosyl-glycoprotein beta-1,3-N-acetylglucosaminyltransferase isoform X1	B3GNT6	102177179	protein-coding	XM_018059310.1	UDP-GlcNAc:betaGal beta-1,3-N-acetylglucosaminyltransferase 6, transcript variant X1	XP_017914799.1	acetylgalactosaminyl-O-glycosyl-glycoprotein beta-1,3-N-acetylglucosaminyltransferase isoform X1	385	NA
81	15	26495167	26503534	8368	*	NC_030822.1	minus	acetylgalactosaminyl-O-glycosyl-glycoprotein beta-1,3-N-acetylglucosaminyltransferase isoform X1	B3GNT6	102177179	protein-coding	XM_018059311.1	UDP-GlcNAc:betaGal beta-1,3-N-acetylglucosaminyltransferase 6, transcript variant X2	XP_017914800.1	acetylgalactosaminyl-O-glycosyl-glycoprotein beta-1,3-N-acetylglucosaminyltransferase isoform X2	379	NA
82	15	26518940	26519629	690	*	NC_030822.1	plus	uncharacterized gene	LOC102176905	102176905	pseudogene					NA	NA
83	15	26535962	26681749	145788	*	NC_030822.1	minus	alkaline ceramidase 3	ACER3	102177178	protein-coding	XM_018059312.1	alkaline ceramidase 3	XP_017914801.1	alkaline ceramidase 3	267	NA
84	16	57872887	57991312	118426	*	NC_030823.1	minus	protein transport protein Sec16B isoform X1	SEC16B	102183896	protein-coding	XM_013970427.2	SEC16 homolog B, endoplasmic reticulum export factor, transcript variant X1	XP_013825881.2	protein transport protein Sec16B isoform X1	1052	NA
85	16	57872887	57991312	118426	*	NC_030823.1	minus	protein transport protein Sec16B isoform X1	SEC16B	102183896	protein-coding	XM_013970428.2	SEC16 homolog B, endoplasmic reticulum export factor, transcript variant X2	XP_013825882.2	protein transport protein Sec16B isoform X1	1052	NA
86	16	57872887	57991312	118426	*	NC_030823.1	minus	protein transport protein Sec16B isoform X1	SEC16B	102183896	protein-coding	XM_013970429.2	SEC16 homolog B, endoplasmic reticulum export factor, transcript variant X3	XP_013825883.2	protein transport protein Sec16B isoform X1	1052	NA
87	16	57872887	57991312	118426	*	NC_030823.1	minus	protein transport protein Sec16B isoform X1	SEC16B	102183896	protein-coding	XM_013970430.2	SEC16 homolog B, endoplasmic reticulum export factor, transcript variant X5	XP_013825884.2	protein transport protein Sec16B isoform X2	937	NA
88	16	57872887	57991312	118426	*	NC_030823.1	minus	protein transport protein Sec16B isoform X1	SEC16B	102183896	protein-coding	XR_001296670.2	SEC16 homolog B, endoplasmic reticulum export factor, transcript variant X4			NA	NA
89	16	58020871	58052036	31166	*	NC_030823.1	minus	quinone oxidoreductase-like protein 2	LOC102182333	102182333	protein-coding	XM_018060637.1	quinone oxidoreductase-like protein 2	XP_017916126.1	quinone oxidoreductase-like protein 2	349	NA
90	16	58100847	58493491	392645	*	NC_030823.1	plus	ras GTPase-activating protein nGAP isoform X4	RASAL2	102184177	protein-coding	XM_013970360.2	RAS protein activator like 2, transcript variant X4	XP_013825814.2	ras GTPase-activating protein nGAP isoform X4	1287	NA
91	16	58100847	58493491	392645	*	NC_030823.1	plus	ras GTPase-activating protein nGAP isoform X4	RASAL2	102184177	protein-coding	XM_013970362.2	RAS protein activator like 2, transcript variant X5	XP_013825816.2	ras GTPase-activating protein nGAP isoform X5	1280	NA
92	16	58100847	58493491	392645	*	NC_030823.1	plus	ras GTPase-activating protein nGAP isoform X4	RASAL2	102184177	protein-coding	XM_018060638.1	RAS protein activator like 2, transcript variant X1	XP_017916127.1	ras GTPase-activating protein nGAP isoform X1	1419	NA
93	16	58100847	58493491	392645	*	NC_030823.1	plus	ras GTPase-activating protein nGAP isoform X4	RASAL2	102184177	protein-coding	XM_018060639.1	RAS protein activator like 2, transcript variant X2	XP_017916128.1	ras GTPase-activating protein nGAP isoform X2	1412	NA
94	16	58100847	58493491	392645	*	NC_030823.1	plus	ras GTPase-activating protein nGAP isoform X4	RASAL2	102184177	protein-coding	XM_018060641.1	RAS protein activator like 2, transcript variant X3	XP_017916130.1	ras GTPase-activating protein nGAP isoform X3	1377	NA
95	16	58100847	58493491	392645	*	NC_030823.1	plus	ras GTPase-activating protein nGAP isoform X4	RASAL2	102184177	protein-coding	XM_018060642.1	RAS protein activator like 2, transcript variant X6	XP_017916131.1	ras GTPase-activating protein nGAP isoform X6	1139	NA
96	16	58100847	58493491	392645	*	NC_030823.1	plus	ras GTPase-activating protein nGAP isoform X4	RASAL2	102184177	protein-coding	XM_018060643.1	RAS protein activator like 2, transcript variant X7	XP_017916132.1	ras GTPase-activating protein nGAP isoform X7	1112	NA
97	16	58524553	58545082	20530	*	NC_030823.1	plus	testis-expressed sequence 35 protein isoform X3	TEX35	102184645	protein-coding	XM_005690917.2	testis expressed 35, transcript variant X3	XP_005690974.1	testis-expressed sequence 35 protein isoform X3	211	NA
98	16	58524553	58545082	20530	*	NC_030823.1	plus	testis-expressed sequence 35 protein isoform X3	TEX35	102184645	protein-coding	XM_018060644.1	testis expressed 35, transcript variant X1	XP_017916133.1	testis-expressed sequence 35 protein isoform X1	259	NA
99	16	58524553	58545082	20530	*	NC_030823.1	plus	testis-expressed sequence 35 protein isoform X3	TEX35	102184645	protein-coding	XM_018060645.1	testis expressed 35, transcript variant X2	XP_017916134.1	testis-expressed sequence 35 protein isoform X2	232	NA
100	16	58731355	58891281	159927	*	NC_030823.1	plus	ras-specific guanine nucleotide-releasing factor RalGPS2 isoform X1	RALGPS2	102185203	protein-coding	XM_018060646.1	Ral GEF with PH domain and SH3 binding motif 2, transcript variant X1	XP_017916135.1	ras-specific guanine nucleotide-releasing factor RalGPS2 isoform X1	583	NA
101	16	58731355	58891281	159927	*	NC_030823.1	plus	ras-specific guanine nucleotide-releasing factor RalGPS2 isoform X1	RALGPS2	102185203	protein-coding	XM_018060648.1	Ral GEF with PH domain and SH3 binding motif 2, transcript variant X2	XP_017916137.1	ras-specific guanine nucleotide-releasing factor RalGPS2 isoform X1	583	NA
102	16	58731355	58891281	159927	*	NC_030823.1	plus	ras-specific guanine nucleotide-releasing factor RalGPS2 isoform X1	RALGPS2	102185203	protein-coding	XM_018060649.1	Ral GEF with PH domain and SH3 binding motif 2, transcript variant X3	XP_017916138.1	ras-specific guanine nucleotide-releasing factor RalGPS2 isoform X2	557	NA
103	16	58807613	58808397	785	*	NC_030823.1	minus	uncharacterized gene	LOC106502981	106502981	pseudogene					NA	NA
104	16	58825678	58849019	23342	*	NC_030823.1	minus	angiopoietin-related protein 1	ANGPTL1	102184927	protein-coding	XM_005690918.3	angiopoietin like 1	XP_005690975.1	angiopoietin-related protein 1	502	NA
105	16	58980074	59024672	44599	*	NC_030823.1	plus	glycosaminoglycan xylosylkinase isoform X1	FAM20B	102185680	protein-coding	XM_005690921.3	FAM20B, glycosaminoglycan xylosylkinase, transcript variant X2	XP_005690978.1	glycosaminoglycan xylosylkinase isoform X1	409	NA
106	16	58980074	59024672	44599	*	NC_030823.1	plus	glycosaminoglycan xylosylkinase isoform X1	FAM20B	102185680	protein-coding	XM_005690922.3	FAM20B, glycosaminoglycan xylosylkinase, transcript variant X5	XP_005690979.1	glycosaminoglycan xylosylkinase isoform X2	389	NA
107	16	58980074	59024672	44599	*	NC_030823.1	plus	glycosaminoglycan xylosylkinase isoform X1	FAM20B	102185680	protein-coding	XM_013970357.2	FAM20B, glycosaminoglycan xylosylkinase, transcript variant X3	XP_013825811.1	glycosaminoglycan xylosylkinase isoform X1	409	NA
108	16	58980074	59024672	44599	*	NC_030823.1	plus	glycosaminoglycan xylosylkinase isoform X1	FAM20B	102185680	protein-coding	XM_018060650.1	FAM20B, glycosaminoglycan xylosylkinase, transcript variant X1	XP_017916139.1	glycosaminoglycan xylosylkinase isoform X1	409	NA
109	16	58980074	59024672	44599	*	NC_030823.1	plus	glycosaminoglycan xylosylkinase isoform X1	FAM20B	102185680	protein-coding	XM_018060651.1	FAM20B, glycosaminoglycan xylosylkinase, transcript variant X4	XP_017916140.1	glycosaminoglycan xylosylkinase isoform X1	409	NA
110	16	59027026	59052751	25726	*	NC_030823.1	plus	torsin-3A	TOR3A	102182618	protein-coding	XM_018060653.1	torsin family 3 member A	XP_017916142.1	torsin-3A	402	NA
111	16	59061238	59157603	96366	*	NC_030823.1	minus	Abelson tyrosine-protein kinase 2 isoform X3	ABL2	102186140	protein-coding	XM_005690923.3	ABL proto-oncogene 2, non-receptor tyrosine kinase, transcript variant X3	XP_005690980.1	Abelson tyrosine-protein kinase 2 isoform X3	1167	NA
112	16	59061238	59157603	96366	*	NC_030823.1	minus	Abelson tyrosine-protein kinase 2 isoform X3	ABL2	102186140	protein-coding	XM_005690924.3	ABL proto-oncogene 2, non-receptor tyrosine kinase, transcript variant X4	XP_005690981.1	Abelson tyrosine-protein kinase 2 isoform X4	1064	NA
113	16	59061238	59157603	96366	*	NC_030823.1	minus	Abelson tyrosine-protein kinase 2 isoform X3	ABL2	102186140	protein-coding	XM_018060654.1	ABL proto-oncogene 2, non-receptor tyrosine kinase, transcript variant X1	XP_017916143.1	Abelson tyrosine-protein kinase 2 isoform X1	1182	NA
114	16	59061238	59157603	96366	*	NC_030823.1	minus	Abelson tyrosine-protein kinase 2 isoform X3	ABL2	102186140	protein-coding	XM_018060655.1	ABL proto-oncogene 2, non-receptor tyrosine kinase, transcript variant X2	XP_017916144.1	Abelson tyrosine-protein kinase 2 isoform X2	1079	NA
115	19	42457002	42472433	15432	*	NC_030826.1	plus	serine/threonine-protein kinase WNK4 isoform X1	WNK4	102184280	protein-coding	XM_018065141.1	WNK lysine deficient protein kinase 4, transcript variant X1	XP_017920630.1	serine/threonine-protein kinase WNK4 isoform X1	1241	NA
116	19	42457002	42472433	15432	*	NC_030826.1	plus	serine/threonine-protein kinase WNK4 isoform X1	WNK4	102184280	protein-coding	XM_018065142.1	WNK lysine deficient protein kinase 4, transcript variant X2	XP_017920631.1	serine/threonine-protein kinase WNK4 isoform X2	1240	NA
117	19	42457002	42472433	15432	*	NC_030826.1	plus	serine/threonine-protein kinase WNK4 isoform X1	WNK4	102184280	protein-coding	XM_018065143.1	WNK lysine deficient protein kinase 4, transcript variant X3	XP_017920632.1	serine/threonine-protein kinase WNK4 isoform X3	1235	NA
118	19	42457002	42472433	15432	*	NC_030826.1	plus	serine/threonine-protein kinase WNK4 isoform X1	WNK4	102184280	protein-coding	XM_018065145.1	WNK lysine deficient protein kinase 4, transcript variant X4	XP_017920634.1	serine/threonine-protein kinase WNK4 isoform X4	1146	NA
119	19	42473229	42474372	1144	*	NC_030826.1	minus	cytochrome c oxidase assembly factor 3 homolog, mitochondrial	LOC102190454	102190454	protein-coding	XM_005693864.3	cytochrome c oxidase assembly factor 3 homolog, mitochondrial	XP_005693921.2	cytochrome c oxidase assembly factor 3 homolog, mitochondrial	106	NA
120	19	42474441	42483528	9088	*	NC_030826.1	plus	cyclin N-terminal domain-containing protein 1	CNTD1	102190987	protein-coding	XM_005693866.3	cyclin N-terminal domain containing 1	XP_005693923.1	cyclin N-terminal domain-containing protein 1	337	NA
121	19	42483195	42494069	10875	*	NC_030826.1	minus	beclin-1	BECN1	102190728	protein-coding	XM_005693865.3	beclin 1	XP_005693922.1	beclin-1	448	NA
122	19	42502757	42510401	7645	*	NC_030826.1	plus	proteasome activator complex subunit 3	PSME3	102191267	protein-coding	XM_005693869.3	proteasome activator subunit 3	XP_005693926.1	proteasome activator complex subunit 3	254	NA
123	19	42505204	42505276	73	*	NC_030826.1	minus	tRNA-Glu	TRNAE-UUC	108638331	tRNA					NA	NA
124	19	42510504	42516378	5875	*	NC_030826.1	plus	retina-specific copper amine oxidase isoform X1	AOC2	102168762	protein-coding	XM_005693872.3	amine oxidase, copper containing 2, transcript variant X1	XP_005693929.2	retina-specific copper amine oxidase isoform X1	756	NA
125	19	42510504	42516378	5875	*	NC_030826.1	plus	retina-specific copper amine oxidase isoform X1	AOC2	102168762	protein-coding	XM_013972175.2	amine oxidase, copper containing 2, transcript variant X2	XP_013827629.2	retina-specific copper amine oxidase isoform X2	740	NA
126	19	42510504	42516378	5875	*	NC_030826.1	plus	retina-specific copper amine oxidase isoform X1	AOC2	102168762	protein-coding	XM_013972176.2	amine oxidase, copper containing 2, transcript variant X3	XP_013827630.2	retina-specific copper amine oxidase isoform X3	642	NA
127	19	42516594	42523757	7164	*	NC_030826.1	plus	membrane primary amine oxidase	LOC102168295	102168295	protein-coding	XM_005693870.3	membrane primary amine oxidase	XP_005693927.2	membrane primary amine oxidase	763	NA
128	19	42527785	42535022	7238	*	NC_030826.1	plus	uncharacterized gene	LOC102169217	102169217	pseudogene					NA	NA
129	19	42542430	42546712	4283	*	NC_030826.1	plus	LOW QUALITY PROTEIN: primary amine oxidase, liver isozyme	LOC106501774	106501774	protein-coding	XM_018065149.1	primary amine oxidase, liver isozyme	XP_017920638.1	LOW QUALITY PROTEIN: primary amine oxidase, liver isozyme	760	NA
130	19	42553042	42557045	4004	*	NC_030826.1	plus	primary amine oxidase, lung isozyme-like isoform X1	LOC102182869	102182869	protein-coding	XM_018065147.1	primary amine oxidase, lung isozyme-like, transcript variant X1	XP_017920636.1	primary amine oxidase, lung isozyme-like isoform X1	761	NA
131	19	42553042	42557045	4004	*	NC_030826.1	plus	primary amine oxidase, lung isozyme-like isoform X1	LOC102182869	102182869	protein-coding	XM_018065148.1	primary amine oxidase, lung isozyme-like, transcript variant X2	XP_017920637.1	primary amine oxidase, lung isozyme-like isoform X2	560	NA
132	19	42564346	42570034	5689	*	NC_030826.1	plus	LOW QUALITY PROTEIN: primary amine oxidase, liver isozyme	LOC102184553	102184553	protein-coding	XM_018064010.1	primary amine oxidase, liver isozyme	XP_017919499.1	LOW QUALITY PROTEIN: primary amine oxidase, liver isozyme	306	NA
133	19	42574659	42580445	5787	*	NC_030826.1	plus	uncharacterized gene	LOC102169513	102169513	pseudogene					NA	NA
134	19	42581618	42585910	4293	*	NC_030826.1	minus	uncharacterized LOC106503244	LOC106503244	106503244	lncRNA	XR_001919755.1	uncharacterized LOC106503244			NA	NA
135	19	42587426	42591520	4095	*	NC_030826.1	plus	primary amine oxidase, liver isozyme isoform X1	LOC102169793	102169793	protein-coding	XM_018065151.1	primary amine oxidase, liver isozyme, transcript variant X1	XP_017920640.1	primary amine oxidase, liver isozyme isoform X1	762	NA
136	19	42587426	42591520	4095	*	NC_030826.1	plus	primary amine oxidase, liver isozyme isoform X1	LOC102169793	102169793	protein-coding	XM_018065152.1	primary amine oxidase, liver isozyme, transcript variant X2	XP_017920641.1	primary amine oxidase, liver isozyme isoform X2	525	NA
137	19	42593456	42605537	12082	*	NC_030826.1	plus	primary amine oxidase, lung isozyme-like isoform X1	LOC102170459	102170459	protein-coding	XM_018065153.1	primary amine oxidase, lung isozyme-like, transcript variant X1	XP_017920642.1	primary amine oxidase, lung isozyme-like isoform X1	787	NA
138	19	42593456	42605537	12082	*	NC_030826.1	plus	primary amine oxidase, lung isozyme-like isoform X1	LOC102170459	102170459	protein-coding	XM_018065154.1	primary amine oxidase, lung isozyme-like, transcript variant X2	XP_017920643.1	primary amine oxidase, liver isozyme-like isoform X2	550	NA
139	19	42593456	42605537	12082	*	NC_030826.1	plus	primary amine oxidase, lung isozyme-like isoform X1	LOC102170459	102170459	protein-coding	XM_018065155.1	primary amine oxidase, lung isozyme-like, transcript variant X3	XP_017920644.1	primary amine oxidase, liver isozyme-like isoform X3	245	NA
140	19	42622248	42632787	10540	*	NC_030826.1	plus	glucose-6-phosphatase isoform X1	G6PC	102170730	protein-coding	XM_005693877.3	glucose-6-phosphatase catalytic subunit, transcript variant X1	XP_005693934.1	glucose-6-phosphatase isoform X1	357	NA
141	19	42622248	42632787	10540	*	NC_030826.1	plus	glucose-6-phosphatase isoform X1	G6PC	102170730	protein-coding	XM_005693878.3	glucose-6-phosphatase catalytic subunit, transcript variant X2	XP_005693935.2	glucose-6-phosphatase isoform X2	292	NA
142	19	42666314	42675355	9042	*	NC_030826.1	minus	alanyl-tRNA editing protein Aarsd1	LOC102171189	102171189	protein-coding	XM_005693879.3	alanyl-tRNA editing protein Aarsd1	XP_005693936.2	alanyl-tRNA editing protein Aarsd1	412	NA
143	19	42678263	42684399	6137	*	NC_030826.1	minus	putative protein PTGES3L isoform X1	PTGES3L	102171461	protein-coding	XM_005693880.3	prostaglandin E synthase 3 like, transcript variant X1	XP_005693937.1	putative protein PTGES3L isoform X1	175	NA
144	19	42678263	42684399	6137	*	NC_030826.1	minus	putative protein PTGES3L isoform X1	PTGES3L	102171461	protein-coding	XM_005693881.3	prostaglandin E synthase 3 like, transcript variant X5	XP_005693938.1	putative protein PTGES3L isoform X4	155	NA
145	19	42678263	42684399	6137	*	NC_030826.1	minus	putative protein PTGES3L isoform X1	PTGES3L	102171461	protein-coding	XM_013972439.2	prostaglandin E synthase 3 like, transcript variant X2	XP_013827893.1	putative protein PTGES3L isoform X2	157	NA
146	19	42678263	42684399	6137	*	NC_030826.1	minus	putative protein PTGES3L isoform X1	PTGES3L	102171461	protein-coding	XM_013972440.2	prostaglandin E synthase 3 like, transcript variant X4	XP_013827894.1	putative protein PTGES3L isoform X3	155	NA
147	19	42678263	42684399	6137	*	NC_030826.1	minus	putative protein PTGES3L isoform X1	PTGES3L	102171461	protein-coding	XM_018065158.1	prostaglandin E synthase 3 like, transcript variant X3	XP_017920647.1	putative protein PTGES3L isoform X2	157	NA
148	19	42684428	42693188	8761	*	NC_030826.1	plus	RUN domain-containing protein 1 isoform X1	RUNDC1	102184842	protein-coding	XM_013972442.2	RUN domain containing 1, transcript variant X1	XP_013827896.2	RUN domain-containing protein 1 isoform X1	615	NA
149	19	42684428	42693188	8761	*	NC_030826.1	plus	RUN domain-containing protein 1 isoform X1	RUNDC1	102184842	protein-coding	XM_018065157.1	RUN domain containing 1, transcript variant X2	XP_017920646.1	RUN domain-containing protein 1 isoform X2	613	NA
150	19	42699568	42702238	2671	*	NC_030826.1	plus	60S ribosomal protein L27 isoform X1	RPL27	102172191	protein-coding	XM_005693883.3	ribosomal protein L27, transcript variant X1	XP_005693940.1	60S ribosomal protein L27 isoform X1	136	NA
151	19	42699568	42702238	2671	*	NC_030826.1	plus	60S ribosomal protein L27 isoform X1	RPL27	102172191	protein-coding	XM_005693884.3	ribosomal protein L27, transcript variant X2	XP_005693941.1	60S ribosomal protein L27 isoform X2	136	NA
152	19	42699568	42702238	2671	*	NC_030826.1	plus	60S ribosomal protein L27 isoform X1	RPL27	102172191	protein-coding	XM_005693885.3	ribosomal protein L27, transcript variant X3	XP_005693942.1	60S ribosomal protein L27 isoform X1	136	NA
153	19	42699568	42702238	2671	*	NC_030826.1	plus	60S ribosomal protein L27 isoform X1	RPL27	102172191	protein-coding	XM_018065160.1	ribosomal protein L27, transcript variant X4	XP_017920649.1	60S ribosomal protein L27 isoform X2	136	NA
154	19	42703784	42717162	13379	*	NC_030826.1	plus	interferon-induced 35 kDa protein	IFI35	102172841	protein-coding	XM_005693886.3	interferon induced protein 35	XP_005693943.2	interferon-induced 35 kDa protein	290	NA
155	19	42706652	42707949	1298	*	NC_030826.1	plus	uncharacterized gene	LOC102178108	102178108	pseudogene					NA	NA
156	19	42717289	42724158	6870	*	NC_030826.1	minus	synaptic vesicle membrane protein VAT-1 homolog	VAT1	102185116	protein-coding	XM_018065161.1	vesicle amine transport 1	XP_017920650.1	synaptic vesicle membrane protein VAT-1 homolog	402	NA
157	19	42722773	42725609	2837	*	NC_030826.1	plus	uncharacterized protein LOC106503257	LOC106503257	106503257	protein-coding	XM_018064011.1	uncharacterized LOC106503257	XP_017919500.1	uncharacterized protein LOC106503257	352	NA
158	19	42725515	42729050	3536	*	NC_030826.1	plus	rho-related GTP-binding protein RhoN isoform X1	RND2	102185394	protein-coding	XM_018065162.1	Rho family GTPase 2, transcript variant X1	XP_017920651.1	rho-related GTP-binding protein RhoN isoform X1	236	NA
159	19	42725515	42729050	3536	*	NC_030826.1	plus	rho-related GTP-binding protein RhoN isoform X1	RND2	102185394	protein-coding	XM_018065163.1	Rho family GTPase 2, transcript variant X3	XP_017920652.1	rho-related GTP-binding protein RhoN isoform X2	233	NA
160	19	42725515	42729050	3536	*	NC_030826.1	plus	rho-related GTP-binding protein RhoN isoform X1	RND2	102185394	protein-coding	XR_001919756.1	Rho family GTPase 2, transcript variant X2			NA	NA
161	19	42742613	42809204	66592	*	NC_030826.1	minus	breast cancer type 1 susceptibility protein isoform X3	BRCA1	102173121	protein-coding	XM_013972572.2	BRCA1, DNA repair associated, transcript variant X5	XP_013828026.2	breast cancer type 1 susceptibility protein isoform X3	752	NA
162	19	42742613	42809204	66592	*	NC_030826.1	minus	breast cancer type 1 susceptibility protein isoform X3	BRCA1	102173121	protein-coding	XM_018065164.1	BRCA1, DNA repair associated, transcript variant X1	XP_017920653.1	breast cancer type 1 susceptibility protein isoform X1	1851	NA
163	19	42742613	42809204	66592	*	NC_030826.1	minus	breast cancer type 1 susceptibility protein isoform X3	BRCA1	102173121	protein-coding	XM_018065165.1	BRCA1, DNA repair associated, transcript variant X2	XP_017920654.1	breast cancer type 1 susceptibility protein isoform X1	1851	NA
164	19	42742613	42809204	66592	*	NC_030826.1	minus	breast cancer type 1 susceptibility protein isoform X3	BRCA1	102173121	protein-coding	XM_018065166.1	BRCA1, DNA repair associated, transcript variant X3	XP_017920655.1	breast cancer type 1 susceptibility protein isoform X2	1850	NA
165	19	42742613	42809204	66592	*	NC_030826.1	minus	breast cancer type 1 susceptibility protein isoform X3	BRCA1	102173121	protein-coding	XR_001919757.1	BRCA1, DNA repair associated, transcript variant X4			NA	NA
166	19	42810592	42838738	28147	*	NC_030826.1	plus	next to BRCA1 gene 1 protein isoform X1	NBR1	102173601	protein-coding	XM_005693889.3	NBR1, autophagy cargo receptor, transcript variant X1	XP_005693946.2	next to BRCA1 gene 1 protein isoform X1	988	NA
167	19	42810592	42838738	28147	*	NC_030826.1	plus	next to BRCA1 gene 1 protein isoform X1	NBR1	102173601	protein-coding	XM_005693891.3	NBR1, autophagy cargo receptor, transcript variant X3	XP_005693948.2	next to BRCA1 gene 1 protein isoform X3	962	NA
168	19	42810592	42838738	28147	*	NC_030826.1	plus	next to BRCA1 gene 1 protein isoform X1	NBR1	102173601	protein-coding	XM_018065167.1	NBR1, autophagy cargo receptor, transcript variant X2	XP_017920656.1	next to BRCA1 gene 1 protein isoform X2	987	NA
169	19	42810592	42838738	28147	*	NC_030826.1	plus	next to BRCA1 gene 1 protein isoform X1	NBR1	102173601	protein-coding	XM_018065168.1	NBR1, autophagy cargo receptor, transcript variant X4	XP_017920657.1	next to BRCA1 gene 1 protein isoform X4	951	NA
170	19	42838876	42851214	12339	*	NC_030826.1	plus	transmembrane protein 106A isoform X1	TMEM106A	102174426	protein-coding	XM_005693893.2	transmembrane protein 106A, transcript variant X1	XP_005693950.1	transmembrane protein 106A isoform X1	261	NA
171	19	42838876	42851214	12339	*	NC_030826.1	plus	transmembrane protein 106A isoform X1	TMEM106A	102174426	protein-coding	XM_005693895.2	transmembrane protein 106A, transcript variant X5	XP_005693952.1	transmembrane protein 106A isoform X2	226	NA
172	19	42838876	42851214	12339	*	NC_030826.1	plus	transmembrane protein 106A isoform X1	TMEM106A	102174426	protein-coding	XM_018065169.1	transmembrane protein 106A, transcript variant X2	XP_017920658.1	transmembrane protein 106A isoform X1	261	NA
173	19	42838876	42851214	12339	*	NC_030826.1	plus	transmembrane protein 106A isoform X1	TMEM106A	102174426	protein-coding	XM_018065170.1	transmembrane protein 106A, transcript variant X3	XP_017920659.1	transmembrane protein 106A isoform X1	261	NA
174	19	42838876	42851214	12339	*	NC_030826.1	plus	transmembrane protein 106A isoform X1	TMEM106A	102174426	protein-coding	XM_018065171.1	transmembrane protein 106A, transcript variant X4	XP_017920660.1	transmembrane protein 106A isoform X1	261	NA
175	19	42848640	42852528	3889	*	NC_030826.1	minus	putative uncharacterized protein DDB_G0294196	LOC102175055	102175055	protein-coding	XM_005693896.3	putative uncharacterized protein DDB_G0294196	XP_005693953.1	putative uncharacterized protein DDB_G0294196	150	NA
176	19	42981964	42983912	1949	*	NC_030826.1	plus	ADP-ribosylation factor-like protein 4D	ARL4D	102175328	protein-coding	XM_005693897.2	ADP ribosylation factor like GTPase 4D	XP_005693954.1	ADP-ribosylation factor-like protein 4D	200	NA
177	19	43052834	43081478	28645	*	NC_030826.1	plus	ATP-dependent RNA helicase DHX8	DHX8	102175614	protein-coding	XM_005693898.3	DEAH-box helicase 8	XP_005693955.1	ATP-dependent RNA helicase DHX8	1216	NA
178	19	43084729	43100213	15485	*	NC_030826.1	minus	ETS translocation variant 4 isoform X1	ETV4	102175893	protein-coding	XM_018065173.1	ETS variant 4, transcript variant X1	XP_017920662.1	ETS translocation variant 4 isoform X1	528	NA
179	19	43084729	43100213	15485	*	NC_030826.1	minus	ETS translocation variant 4 isoform X1	ETV4	102175893	protein-coding	XM_018065174.1	ETS variant 4, transcript variant X2	XP_017920663.1	ETS translocation variant 4 isoform X2	527	NA
180	19	43084729	43100213	15485	*	NC_030826.1	minus	ETS translocation variant 4 isoform X1	ETV4	102175893	protein-coding	XM_018065175.1	ETS variant 4, transcript variant X3	XP_017920664.1	ETS translocation variant 4 isoform X3	522	NA
181	19	43084729	43100213	15485	*	NC_030826.1	minus	ETS translocation variant 4 isoform X1	ETV4	102175893	protein-coding	XM_018065176.1	ETS variant 4, transcript variant X4	XP_017920665.1	ETS translocation variant 4 isoform X4	485	NA
182	19	43084729	43100213	15485	*	NC_030826.1	minus	ETS translocation variant 4 isoform X1	ETV4	102175893	protein-coding	XM_018065178.1	ETS variant 4, transcript variant X5	XP_017920667.1	ETS translocation variant 4 isoform X5	443	NA
183	19	43084729	43100213	15485	*	NC_030826.1	minus	ETS translocation variant 4 isoform X1	ETV4	102175893	protein-coding	XM_018065179.1	ETS variant 4, transcript variant X6	XP_017920668.1	ETS translocation variant 4 isoform X6	207	NA
184	19	43098818	43130666	31849	*	NC_030826.1	plus	uncharacterized LOC108638306	LOC108638306	108638306	lncRNA	XR_001919758.1	uncharacterized LOC108638306			NA	NA
185	19	43186727	43205838	19112	*	NC_030826.1	minus	homeobox protein MOX-1 isoform X1	MEOX1	102176358	protein-coding	XM_005693901.3	mesenchyme homeobox 1, transcript variant X1	XP_005693958.1	homeobox protein MOX-1 isoform X1	254	NA
186	19	43186727	43205838	19112	*	NC_030826.1	minus	homeobox protein MOX-1 isoform X1	MEOX1	102176358	protein-coding	XM_005693902.3	mesenchyme homeobox 1, transcript variant X2	XP_005693959.2	homeobox protein MOX-1 isoform X2	206	NA
187	19	43209515	43209586	72	*	NC_030826.1	minus	tRNA-Glu	TRNAE-UUC	108638333	tRNA					NA	NA
188	19	43286595	43291485	4891	*	NC_030826.1	minus	sclerostin	SOST	102185686	protein-coding	XM_018065180.1	sclerostin	XP_017920669.1	sclerostin	212	NA
189	19	43299369	43312707	13339	*	NC_030826.1	minus	dual specificity protein phosphatase 3 isoform X1	DUSP3	102176824	protein-coding	XM_018065181.1	dual specificity phosphatase 3, transcript variant X1	XP_017920670.1	dual specificity protein phosphatase 3 isoform X1	185	NA
190	19	43299369	43312707	13339	*	NC_030826.1	minus	dual specificity protein phosphatase 3 isoform X1	DUSP3	102176824	protein-coding	XM_018065182.1	dual specificity phosphatase 3, transcript variant X2	XP_017920671.1	dual specificity protein phosphatase 3 isoform X1	185	NA
191	19	43299369	43312707	13339	*	NC_030826.1	minus	dual specificity protein phosphatase 3 isoform X1	DUSP3	102176824	protein-coding	XM_018065184.1	dual specificity phosphatase 3, transcript variant X3	XP_017920673.1	dual specificity protein phosphatase 3 isoform X2	171	NA
192	19	43314086	43330263	16178	*	NC_030826.1	plus	uncharacterized protein C17orf105 homolog	C19H17orf105	102177373	protein-coding	XM_005693905.1	chromosome 19 C17orf105 homolog, transcript variant X1	XP_005693962.1	uncharacterized protein C17orf105 homolog	164	NA
193	19	43314086	43330263	16178	*	NC_030826.1	plus	uncharacterized protein C17orf105 homolog	C19H17orf105	102177373	protein-coding	XM_005693906.1	chromosome 19 C17orf105 homolog, transcript variant X2	XP_005693963.1	uncharacterized protein C17orf105 homolog	164	NA
194	19	43327360	43355071	27712	*	NC_030826.1	minus	MAGUK p55 subfamily member 3 isoform X1	MPP3	102177092	protein-coding	XM_018065185.1	membrane palmitoylated protein 3, transcript variant X1	XP_017920674.1	MAGUK p55 subfamily member 3 isoform X1	585	NA
195	19	43327360	43355071	27712	*	NC_030826.1	minus	MAGUK p55 subfamily member 3 isoform X1	MPP3	102177092	protein-coding	XM_018065186.1	membrane palmitoylated protein 3, transcript variant X2	XP_017920675.1	MAGUK p55 subfamily member 3 isoform X1	585	NA
196	19	43327360	43355071	27712	*	NC_030826.1	minus	MAGUK p55 subfamily member 3 isoform X1	MPP3	102177092	protein-coding	XM_018065187.1	membrane palmitoylated protein 3, transcript variant X3	XP_017920676.1	MAGUK p55 subfamily member 3 isoform X2	558	NA
197	19	43377286	43388294	11009	*	NC_030826.1	plus	CMRF35-like molecule 9 isoform X8	CD300LG	102177833	protein-coding	XM_005693907.3	CD300 molecule like family member g, transcript variant X8	XP_005693964.1	CMRF35-like molecule 9 isoform X8	319	NA
198	19	43377286	43388294	11009	*	NC_030826.1	plus	CMRF35-like molecule 9 isoform X8	CD300LG	102177833	protein-coding	XM_005693908.3	CD300 molecule like family member g, transcript variant X9	XP_005693965.1	CMRF35-like molecule 9 isoform X9	295	NA
199	19	43377286	43388294	11009	*	NC_030826.1	plus	CMRF35-like molecule 9 isoform X8	CD300LG	102177833	protein-coding	XM_005693909.3	CD300 molecule like family member g, transcript variant X10	XP_005693966.1	CMRF35-like molecule 9 isoform X10	283	NA
200	19	43377286	43388294	11009	*	NC_030826.1	plus	CMRF35-like molecule 9 isoform X8	CD300LG	102177833	protein-coding	XM_013972330.2	CD300 molecule like family member g, transcript variant X2	XP_013827784.2	CMRF35-like molecule 9 isoform X2	403	NA
201	19	43377286	43388294	11009	*	NC_030826.1	plus	CMRF35-like molecule 9 isoform X8	CD300LG	102177833	protein-coding	XM_013972331.2	CD300 molecule like family member g, transcript variant X6	XP_013827785.1	CMRF35-like molecule 9 isoform X6	343	NA
202	19	43377286	43388294	11009	*	NC_030826.1	plus	CMRF35-like molecule 9 isoform X8	CD300LG	102177833	protein-coding	XM_018065188.1	CD300 molecule like family member g, transcript variant X1	XP_017920677.1	CMRF35-like molecule 9 isoform X1	434	NA
203	19	43377286	43388294	11009	*	NC_030826.1	plus	CMRF35-like molecule 9 isoform X8	CD300LG	102177833	protein-coding	XM_018065189.1	CD300 molecule like family member g, transcript variant X3	XP_017920678.1	CMRF35-like molecule 9 isoform X3	394	NA
204	19	43377286	43388294	11009	*	NC_030826.1	plus	CMRF35-like molecule 9 isoform X8	CD300LG	102177833	protein-coding	XM_018065190.1	CD300 molecule like family member g, transcript variant X4	XP_017920679.1	CMRF35-like molecule 9 isoform X4	379	NA
205	19	43377286	43388294	11009	*	NC_030826.1	plus	CMRF35-like molecule 9 isoform X8	CD300LG	102177833	protein-coding	XM_018065191.1	CD300 molecule like family member g, transcript variant X5	XP_017920680.1	CMRF35-like molecule 9 isoform X5	347	NA
206	19	43377286	43388294	11009	*	NC_030826.1	plus	CMRF35-like molecule 9 isoform X8	CD300LG	102177833	protein-coding	XM_018065192.1	CD300 molecule like family member g, transcript variant X7	XP_017920681.1	CMRF35-like molecule 9 isoform X7	343	NA
207	19	43405662	43452029	46368	*	NC_030826.1	minus	MAGUK p55 subfamily member 2 isoform X1	MPP2	102178482	protein-coding	XM_005693910.3	membrane palmitoylated protein 2, transcript variant X3	XP_005693967.2	MAGUK p55 subfamily member 2 isoform X1	552	NA
208	19	43405662	43452029	46368	*	NC_030826.1	minus	MAGUK p55 subfamily member 2 isoform X1	MPP2	102178482	protein-coding	XM_005693911.3	membrane palmitoylated protein 2, transcript variant X1	XP_005693968.2	MAGUK p55 subfamily member 2 isoform X1	552	NA
209	19	43405662	43452029	46368	*	NC_030826.1	minus	MAGUK p55 subfamily member 2 isoform X1	MPP2	102178482	protein-coding	XM_018065193.1	membrane palmitoylated protein 2, transcript variant X2	XP_017920682.1	MAGUK p55 subfamily member 2 isoform X1	552	NA
210	19	43405662	43452029	46368	*	NC_030826.1	minus	MAGUK p55 subfamily member 2 isoform X1	MPP2	102178482	protein-coding	XM_018065194.1	membrane palmitoylated protein 2, transcript variant X4	XP_017920683.1	MAGUK p55 subfamily member 2 isoform X2	569	NA
211	19	43452113	43452842	730	*	NC_030826.1	plus	uncharacterized LOC108638226	LOC108638226	108638226	lncRNA	XR_001919655.1	uncharacterized LOC108638226			NA	NA
212	19	43455636	43457214	1579	*	NC_030826.1	minus	pancreatic prohormone	PPY	102179133	protein-coding	XM_013972519.2	pancreatic polypeptide	XP_013827973.1	pancreatic prohormone	95	NA
213	19	43464163	43465555	1393	*	NC_030826.1	minus	peptide YY	LOC106503280	106503280	protein-coding	XM_018064049.1	peptide YY	XP_017919538.1	peptide YY	133	NA
214	19	43476290	43477421	1132	*	NC_030826.1	minus	caltrin-like	LOC102179414	102179414	protein-coding	XM_018064048.1	caltrin-like	XP_017919537.1	caltrin-like	139	NA
215	19	43503301	43509058	5758	*	NC_030826.1	plus	N-acetylglutamate synthase, mitochondrial	NAGS	102185952	protein-coding	XM_018065195.1	N-acetylglutamate synthase	XP_017920684.1	N-acetylglutamate synthase, mitochondrial	534	NA
216	19	43510000	43514106	4107	*	NC_030826.1	minus	transmembrane protein 101 isoform X1	TMEM101	102179700	protein-coding	XM_005693915.3	transmembrane protein 101, transcript variant X1	XP_005693972.1	transmembrane protein 101 isoform X1	257	NA
217	19	43510000	43514106	4107	*	NC_030826.1	minus	transmembrane protein 101 isoform X1	TMEM101	102179700	protein-coding	XM_013972521.2	transmembrane protein 101, transcript variant X2	XP_013827975.1	transmembrane protein 101 isoform X2	199	NA
218	19	43524573	43544793	20221	*	NC_030826.1	minus	protein LSM12 homolog	LSM12	102186242	protein-coding	XM_018065196.1	LSM12 homolog	XP_017920685.1	protein LSM12 homolog	195	NA
219	19	43547105	43552048	4944	*	NC_030826.1	plus	glucose-6-phosphatase 3 isoform X1	G6PC3	102179979	protein-coding	XM_005693916.3	glucose-6-phosphatase catalytic subunit 3, transcript variant X1	XP_005693973.1	glucose-6-phosphatase 3 isoform X1	346	NA
220	19	43547105	43552048	4944	*	NC_030826.1	plus	glucose-6-phosphatase 3 isoform X1	G6PC3	102179979	protein-coding	XM_018065207.1	glucose-6-phosphatase catalytic subunit 3, transcript variant X2	XP_017920696.1	glucose-6-phosphatase 3 isoform X2	192	NA
221	19	43553898	43590779	36882	*	NC_030826.1	minus	histone deacetylase 5 isoform X1	HDAC5	102180254	protein-coding	XM_018065197.1	histone deacetylase 5, transcript variant X1	XP_017920686.1	histone deacetylase 5 isoform X1	1194	NA
222	19	43553898	43590779	36882	*	NC_030826.1	minus	histone deacetylase 5 isoform X1	HDAC5	102180254	protein-coding	XM_018065198.1	histone deacetylase 5, transcript variant X2	XP_017920687.1	histone deacetylase 5 isoform X1	1194	NA
223	19	43553898	43590779	36882	*	NC_030826.1	minus	histone deacetylase 5 isoform X1	HDAC5	102180254	protein-coding	XM_018065199.1	histone deacetylase 5, transcript variant X3	XP_017920688.1	histone deacetylase 5 isoform X2	1193	NA
224	19	43553898	43590779	36882	*	NC_030826.1	minus	histone deacetylase 5 isoform X1	HDAC5	102180254	protein-coding	XM_018065200.1	histone deacetylase 5, transcript variant X4	XP_017920689.1	histone deacetylase 5 isoform X3	1193	NA
225	19	43553898	43590779	36882	*	NC_030826.1	minus	histone deacetylase 5 isoform X1	HDAC5	102180254	protein-coding	XM_018065201.1	histone deacetylase 5, transcript variant X5	XP_017920690.1	histone deacetylase 5 isoform X4	1192	NA
226	19	43553898	43590779	36882	*	NC_030826.1	minus	histone deacetylase 5 isoform X1	HDAC5	102180254	protein-coding	XM_018065202.1	histone deacetylase 5, transcript variant X6	XP_017920691.1	histone deacetylase 5 isoform X5	1189	NA
227	19	43553898	43590779	36882	*	NC_030826.1	minus	histone deacetylase 5 isoform X1	HDAC5	102180254	protein-coding	XM_018065203.1	histone deacetylase 5, transcript variant X7	XP_017920692.1	histone deacetylase 5 isoform X6	1115	NA
228	19	43553898	43590779	36882	*	NC_030826.1	minus	histone deacetylase 5 isoform X1	HDAC5	102180254	protein-coding	XM_018065204.1	histone deacetylase 5, transcript variant X8	XP_017920693.1	histone deacetylase 5 isoform X7	1114	NA
229	19	43553898	43590779	36882	*	NC_030826.1	minus	histone deacetylase 5 isoform X1	HDAC5	102180254	protein-coding	XM_018065205.1	histone deacetylase 5, transcript variant X9	XP_017920694.1	histone deacetylase 5 isoform X8	1114	NA
230	19	43553898	43590779	36882	*	NC_030826.1	minus	histone deacetylase 5 isoform X1	HDAC5	102180254	protein-coding	XM_018065206.1	histone deacetylase 5, transcript variant X10	XP_017920695.1	histone deacetylase 5 isoform X9	1113	NA
231	19	43609006	43623442	14437	*	NC_030826.1	plus	uncharacterized protein C17orf53 homolog	C19H17orf53	102186517	protein-coding	XM_018065209.1	chromosome 19 C17orf53 homolog	XP_017920698.1	uncharacterized protein C17orf53 homolog	658	NA
232	19	43626655	43634561	7907	*	NC_030826.1	plus	ankyrin repeat and SOCS box protein 16	ASB16	102186799	protein-coding	XM_018065210.1	ankyrin repeat and SOCS box containing 16	XP_017920699.1	ankyrin repeat and SOCS box protein 16	453	NA
233	19	43642346	43646311	3966	*	NC_030826.1	plus	transmembrane and ubiquitin-like domain-containing protein 2 isoform X1	TMUB2	102180697	protein-coding	XM_005693919.3	transmembrane and ubiquitin like domain containing 2, transcript variant X1	XP_005693976.1	transmembrane and ubiquitin-like domain-containing protein 2 isoform X1	322	NA
234	19	43642346	43646311	3966	*	NC_030826.1	plus	transmembrane and ubiquitin-like domain-containing protein 2 isoform X1	TMUB2	102180697	protein-coding	XM_005693920.3	transmembrane and ubiquitin like domain containing 2, transcript variant X2	XP_005693977.1	transmembrane and ubiquitin-like domain-containing protein 2 isoform X2	302	NA
235	19	43642346	43646311	3966	*	NC_030826.1	plus	transmembrane and ubiquitin-like domain-containing protein 2 isoform X1	TMUB2	102180697	protein-coding	XM_018065216.1	transmembrane and ubiquitin like domain containing 2, transcript variant X3	XP_017920705.1	transmembrane and ubiquitin-like domain-containing protein 2 isoform X2	302	NA
236	19	43646038	43653957	7920	*	NC_030826.1	minus	ataxin-7-like protein 3 isoform X1	ATXN7L3	102181428	protein-coding	XM_018065211.1	ataxin 7 like 3, transcript variant X1	XP_017920700.1	ataxin-7-like protein 3 isoform X1	426	NA
237	19	43646038	43653957	7920	*	NC_030826.1	minus	ataxin-7-like protein 3 isoform X1	ATXN7L3	102181428	protein-coding	XM_018065212.1	ataxin 7 like 3, transcript variant X2	XP_017920701.1	ataxin-7-like protein 3 isoform X2	419	NA
238	19	43646038	43653957	7920	*	NC_030826.1	minus	ataxin-7-like protein 3 isoform X1	ATXN7L3	102181428	protein-coding	XM_018065213.1	ataxin 7 like 3, transcript variant X3	XP_017920702.1	ataxin-7-like protein 3 isoform X3	407	NA
239	19	43646038	43653957	7920	*	NC_030826.1	minus	ataxin-7-like protein 3 isoform X1	ATXN7L3	102181428	protein-coding	XM_018065214.1	ataxin 7 like 3, transcript variant X4	XP_017920703.1	ataxin-7-like protein 3 isoform X4	400	NA
240	19	43646038	43653957	7920	*	NC_030826.1	minus	ataxin-7-like protein 3 isoform X1	ATXN7L3	102181428	protein-coding	XM_018065215.1	ataxin 7 like 3, transcript variant X5	XP_017920704.1	ataxin-7-like protein 3 isoform X5	347	NA
241	19	43659062	43675430	16369	*	NC_030826.1	minus	nucleolar transcription factor 1 isoform X1	UBTF	102182440	protein-coding	XM_005693926.3	upstream binding transcription factor, RNA polymerase I, transcript variant X1	XP_005693983.1	nucleolar transcription factor 1 isoform X1	757	NA
242	19	43659062	43675430	16369	*	NC_030826.1	minus	nucleolar transcription factor 1 isoform X1	UBTF	102182440	protein-coding	XM_005693927.3	upstream binding transcription factor, RNA polymerase I, transcript variant X5	XP_005693984.1	nucleolar transcription factor 1 isoform X2	720	NA
243	19	43659062	43675430	16369	*	NC_030826.1	minus	nucleolar transcription factor 1 isoform X1	UBTF	102182440	protein-coding	XM_018065218.1	upstream binding transcription factor, RNA polymerase I, transcript variant X2	XP_017920707.1	nucleolar transcription factor 1 isoform X1	757	NA
244	19	43659062	43675430	16369	*	NC_030826.1	minus	nucleolar transcription factor 1 isoform X1	UBTF	102182440	protein-coding	XM_018065219.1	upstream binding transcription factor, RNA polymerase I, transcript variant X3	XP_017920708.1	nucleolar transcription factor 1 isoform X1	757	NA
245	19	43659062	43675430	16369	*	NC_030826.1	minus	nucleolar transcription factor 1 isoform X1	UBTF	102182440	protein-coding	XM_018065220.1	upstream binding transcription factor, RNA polymerase I, transcript variant X4	XP_017920709.1	nucleolar transcription factor 1 isoform X1	757	NA
246	19	43659062	43675430	16369	*	NC_030826.1	minus	nucleolar transcription factor 1 isoform X1	UBTF	102182440	protein-coding	XM_018065221.1	upstream binding transcription factor, RNA polymerase I, transcript variant X6	XP_017920710.1	nucleolar transcription factor 1 isoform X2	720	NA
247	19	43675550	43677576	2027	*	NC_030826.1	plus	small nuclear ribonucleoprotein F-like	LOC102182907	102182907	transcribed_pseudogene	XR_001296875.2	small nuclear ribonucleoprotein F-like			NA	NA
248	19	43701327	43713639	12313	*	NC_030826.1	minus	band 3 anion transport protein isoform X1	SLC4A1	102187078	protein-coding	XM_018065222.1	solute carrier family 4 member 1 (Diego blood group), transcript variant X1	XP_017920711.1	band 3 anion transport protein isoform X1	900	NA
249	19	43701327	43713639	12313	*	NC_030826.1	minus	band 3 anion transport protein isoform X1	SLC4A1	102187078	protein-coding	XM_018065223.1	solute carrier family 4 member 1 (Diego blood group), transcript variant X2	XP_017920712.1	band 3 anion transport protein isoform X2	855	NA
250	19	43753374	43763093	9720	*	NC_030826.1	plus	RUN domain-containing protein 3A isoform X1	RUNDC3A	102187350	protein-coding	XM_018065225.1	RUN domain containing 3A, transcript variant X1	XP_017920714.1	RUN domain-containing protein 3A isoform X1	442	NA
251	19	43753374	43763093	9720	*	NC_030826.1	plus	RUN domain-containing protein 3A isoform X1	RUNDC3A	102187350	protein-coding	XM_018065226.1	RUN domain containing 3A, transcript variant X2	XP_017920715.1	RUN domain-containing protein 3A isoform X2	441	NA
252	19	43753374	43763093	9720	*	NC_030826.1	plus	RUN domain-containing protein 3A isoform X1	RUNDC3A	102187350	protein-coding	XM_018065227.1	RUN domain containing 3A, transcript variant X3	XP_017920716.1	RUN domain-containing protein 3A isoform X3	446	NA
253	19	43753374	43763093	9720	*	NC_030826.1	plus	RUN domain-containing protein 3A isoform X1	RUNDC3A	102187350	protein-coding	XM_018065228.1	RUN domain containing 3A, transcript variant X4	XP_017920717.1	RUN domain-containing protein 3A isoform X4	405	NA
254	19	43753374	43763093	9720	*	NC_030826.1	plus	RUN domain-containing protein 3A isoform X1	RUNDC3A	102187350	protein-coding	XM_018065229.1	RUN domain containing 3A, transcript variant X5	XP_017920718.1	RUN domain-containing protein 3A isoform X5	400	NA
255	19	43753374	43763093	9720	*	NC_030826.1	plus	RUN domain-containing protein 3A isoform X1	RUNDC3A	102187350	protein-coding	XM_018065230.1	RUN domain containing 3A, transcript variant X6	XP_017920719.1	RUN domain-containing protein 3A isoform X6	400	NA
256	19	43753374	43763093	9720	*	NC_030826.1	plus	RUN domain-containing protein 3A isoform X1	RUNDC3A	102187350	protein-coding	XM_018065231.1	RUN domain containing 3A, transcript variant X7	XP_017920720.1	RUN domain-containing protein 3A isoform X7	400	NA
257	19	43753374	43763093	9720	*	NC_030826.1	plus	RUN domain-containing protein 3A isoform X1	RUNDC3A	102187350	protein-coding	XM_018065232.1	RUN domain containing 3A, transcript variant X8	XP_017920721.1	RUN domain-containing protein 3A isoform X8	395	NA
258	19	43753374	43763093	9720	*	NC_030826.1	plus	RUN domain-containing protein 3A isoform X1	RUNDC3A	102187350	protein-coding	XM_018065233.1	RUN domain containing 3A, transcript variant X9	XP_017920722.1	RUN domain-containing protein 3A isoform X9	359	NA
259	19	43763699	43768342	4644	*	NC_030826.1	minus	solute carrier family 25 member 39 isoform X1	SLC25A39	102187893	protein-coding	XM_018065234.1	solute carrier family 25 member 39, transcript variant X1	XP_017920723.1	solute carrier family 25 member 39 isoform X1	359	NA
260	19	43763699	43768342	4644	*	NC_030826.1	minus	solute carrier family 25 member 39 isoform X1	SLC25A39	102187893	protein-coding	XM_018065235.1	solute carrier family 25 member 39, transcript variant X2	XP_017920724.1	solute carrier family 25 member 39 isoform X1	359	NA
261	19	43763699	43768342	4644	*	NC_030826.1	minus	solute carrier family 25 member 39 isoform X1	SLC25A39	102187893	protein-coding	XM_018065236.1	solute carrier family 25 member 39, transcript variant X3	XP_017920725.1	solute carrier family 25 member 39 isoform X1	359	NA
262	19	43763699	43768342	4644	*	NC_030826.1	minus	solute carrier family 25 member 39 isoform X1	SLC25A39	102187893	protein-coding	XM_018065237.1	solute carrier family 25 member 39, transcript variant X4	XP_017920726.1	solute carrier family 25 member 39 isoform X2	351	NA
263	19	43786655	43793766	7112	*	NC_030826.1	plus	granulins	GRN	102183179	protein-coding	XM_018065239.1	granulin	XP_017920728.1	granulins	587	NA
264	19	43793872	43803935	10064	*	NC_030826.1	minus	protein FAM171A2	FAM171A2	102188168	protein-coding	XM_018065238.1	family with sequence similarity 171 member A2	XP_017920727.1	protein FAM171A2	833	NA
265	19	43809111	43824192	15082	*	NC_030826.1	minus	integrin alpha-IIb isoform X1	ITGA2B	102183451	protein-coding	XM_018065240.1	integrin subunit alpha 2b, transcript variant X1	XP_017920729.1	integrin alpha-IIb isoform X1	1065	NA
266	19	43809111	43824192	15082	*	NC_030826.1	minus	integrin alpha-IIb isoform X1	ITGA2B	102183451	protein-coding	XM_018065241.1	integrin subunit alpha 2b, transcript variant X2	XP_017920730.1	integrin alpha-IIb isoform X2	1034	NA
267	19	43826992	43919885	92894	*	NC_030826.1	minus	G patch domain-containing protein 8 isoform X1	GPATCH8	102183909	protein-coding	XM_005693931.3	G-patch domain containing 8, transcript variant X1	XP_005693988.2	G patch domain-containing protein 8 isoform X1	1507	NA
268	19	43826992	43919885	92894	*	NC_030826.1	minus	G patch domain-containing protein 8 isoform X1	GPATCH8	102183909	protein-coding	XM_005693932.3	G-patch domain containing 8, transcript variant X2	XP_005693989.2	G patch domain-containing protein 8 isoform X2	1429	NA
269	19	43826992	43919885	92894	*	NC_030826.1	minus	G patch domain-containing protein 8 isoform X1	GPATCH8	102183909	protein-coding	XM_018065242.1	G-patch domain containing 8, transcript variant X3	XP_017920731.1	G patch domain-containing protein 8 isoform X2	1429	NA
270	19	43826992	43919885	92894	*	NC_030826.1	minus	G patch domain-containing protein 8 isoform X1	GPATCH8	102183909	protein-coding	XM_018065243.1	G-patch domain containing 8, transcript variant X4	XP_017920732.1	G patch domain-containing protein 8 isoform X2	1429	NA
271	19	43826992	43919885	92894	*	NC_030826.1	minus	G patch domain-containing protein 8 isoform X1	GPATCH8	102183909	protein-coding	XM_018065244.1	G-patch domain containing 8, transcript variant X5	XP_017920733.1	G patch domain-containing protein 8 isoform X2	1429	NA

## Sheet: Rsb
chr	start	end	width	strand	Accession	Orientation	Name	Symbol	Gene.ID	Gene.Type	Transcripts.accession	Transcript.name	Protein.accession	Protein.name	Protein.length	Locus.tag
1	114974326	115192808	218483	*	NC_030808.1	minus	muscleblind-like protein 1 isoform X1	MBNL1	102186525	protein-coding	XM_005675420.2	muscleblind like splicing regulator 1, transcript variant X1	XP_005675477.1	muscleblind-like protein 1 isoform X1	399	NA
1	114974326	115192808	218483	*	NC_030808.1	minus	muscleblind-like protein 1 isoform X1	MBNL1	102186525	protein-coding	XM_005675421.3	muscleblind like splicing regulator 1, transcript variant X3	XP_005675478.1	muscleblind-like protein 1 isoform X1	399	NA
1	114974326	115192808	218483	*	NC_030808.1	minus	muscleblind-like protein 1 isoform X1	MBNL1	102186525	protein-coding	XM_005675423.3	muscleblind like splicing regulator 1, transcript variant X2	XP_005675480.1	muscleblind-like protein 1 isoform X1	399	NA
1	114974326	115192808	218483	*	NC_030808.1	minus	muscleblind-like protein 1 isoform X1	MBNL1	102186525	protein-coding	XM_005675426.2	muscleblind like splicing regulator 1, transcript variant X6	XP_005675483.1	muscleblind-like protein 1 isoform X2	387	NA
1	114974326	115192808	218483	*	NC_030808.1	minus	muscleblind-like protein 1 isoform X1	MBNL1	102186525	protein-coding	XM_005675427.2	muscleblind like splicing regulator 1, transcript variant X8	XP_005675484.1	muscleblind-like protein 1 isoform X3	381	NA
1	114974326	115192808	218483	*	NC_030808.1	minus	muscleblind-like protein 1 isoform X1	MBNL1	102186525	protein-coding	XM_005675428.3	muscleblind like splicing regulator 1, transcript variant X9	XP_005675485.1	muscleblind-like protein 1 isoform X4	369	NA
1	114974326	115192808	218483	*	NC_030808.1	minus	muscleblind-like protein 1 isoform X1	MBNL1	102186525	protein-coding	XM_005675429.3	muscleblind like splicing regulator 1, transcript variant X13	XP_005675486.1	muscleblind-like protein 1 isoform X8	347	NA
1	114974326	115192808	218483	*	NC_030808.1	minus	muscleblind-like protein 1 isoform X1	MBNL1	102186525	protein-coding	XM_005675430.2	muscleblind like splicing regulator 1, transcript variant X14	XP_005675487.1	muscleblind-like protein 1 isoform X9	346	NA
1	114974326	115192808	218483	*	NC_030808.1	minus	muscleblind-like protein 1 isoform X1	MBNL1	102186525	protein-coding	XM_005675431.3	muscleblind like splicing regulator 1, transcript variant X16	XP_005675488.1	muscleblind-like protein 1 isoform X11	334	NA
1	114974326	115192808	218483	*	NC_030808.1	minus	muscleblind-like protein 1 isoform X1	MBNL1	102186525	protein-coding	XM_005675432.3	muscleblind like splicing regulator 1, transcript variant X17	XP_005675489.1	muscleblind-like protein 1 isoform X12	307	NA
1	114974326	115192808	218483	*	NC_030808.1	minus	muscleblind-like protein 1 isoform X1	MBNL1	102186525	protein-coding	XM_005675433.3	muscleblind like splicing regulator 1, transcript variant X18	XP_005675490.1	muscleblind-like protein 1 isoform X12	307	NA
1	114974326	115192808	218483	*	NC_030808.1	minus	muscleblind-like protein 1 isoform X1	MBNL1	102186525	protein-coding	XM_013965690.2	muscleblind like splicing regulator 1, transcript variant X10	XP_013821144.1	muscleblind-like protein 1 isoform X5	364	NA
1	114974326	115192808	218483	*	NC_030808.1	minus	muscleblind-like protein 1 isoform X1	MBNL1	102186525	protein-coding	XM_013965694.2	muscleblind like splicing regulator 1, transcript variant X11	XP_013821148.1	muscleblind-like protein 1 isoform X6	359	NA
1	114974326	115192808	218483	*	NC_030808.1	minus	muscleblind-like protein 1 isoform X1	MBNL1	102186525	protein-coding	XM_013965698.2	muscleblind like splicing regulator 1, transcript variant X12	XP_013821152.1	muscleblind-like protein 1 isoform X7	352	NA
1	114974326	115192808	218483	*	NC_030808.1	minus	muscleblind-like protein 1 isoform X1	MBNL1	102186525	protein-coding	XM_013965708.2	muscleblind like splicing regulator 1, transcript variant X15	XP_013821162.1	muscleblind-like protein 1 isoform X10	341	NA
1	114974326	115192808	218483	*	NC_030808.1	minus	muscleblind-like protein 1 isoform X1	MBNL1	102186525	protein-coding	XM_013965723.2	muscleblind like splicing regulator 1, transcript variant X19	XP_013821177.1	muscleblind-like protein 1 isoform X12	307	NA
1	114974326	115192808	218483	*	NC_030808.1	minus	muscleblind-like protein 1 isoform X1	MBNL1	102186525	protein-coding	XM_018048793.1	muscleblind like splicing regulator 1, transcript variant X4	XP_017904282.1	muscleblind-like protein 1 isoform X1	399	NA
1	114974326	115192808	218483	*	NC_030808.1	minus	muscleblind-like protein 1 isoform X1	MBNL1	102186525	protein-coding	XM_018048798.1	muscleblind like splicing regulator 1, transcript variant X5	XP_017904287.1	muscleblind-like protein 1 isoform X1	399	NA
1	114974326	115192808	218483	*	NC_030808.1	minus	muscleblind-like protein 1 isoform X1	MBNL1	102186525	protein-coding	XR_001918128.1	muscleblind like splicing regulator 1, transcript variant X7			NA	NA
1	115334226	115335879	1654	*	NC_030808.1	minus	uncharacterized gene	LOC102180350	102180350	pseudogene					NA	NA
1	115626920	115636639	9720	*	NC_030808.1	minus	succinate receptor 1	SUCNR1	102189163	protein-coding	XM_005675434.3	succinate receptor 1	XP_005675491.2	succinate receptor 1	316	NA
6	74089964	74090036	73	*	NC_030813.1	minus	tRNA-Cys	TRNAC-GCA	108636319	tRNA					NA	NA
6	74104437	74107970	3534	*	NC_030813.1	plus	uncharacterized gene	LOC102184415	102184415	pseudogene					NA	NA
6	83753117	83783279	30163	*	NC_030813.1	plus	uncharacterized gene	LOC108636267	108636267	pseudogene					NA	NA
6	83884811	83885875	1065	*	NC_030813.1	minus	uncharacterized gene	LOC102183224	102183224	pseudogene					NA	NA
6	83886028	83991391	105364	*	NC_030813.1	minus	centromere protein C isoform X2	CENPC	102183497	protein-coding	XM_005681653.3	centromere protein C, transcript variant X2	XP_005681710.2	centromere protein C isoform X2	943	NA
6	83886028	83991391	105364	*	NC_030813.1	minus	centromere protein C isoform X2	CENPC	102183497	protein-coding	XM_018049507.1	centromere protein C, transcript variant X1	XP_017904996.1	centromere protein C isoform X1	954	NA
6	83991583	84024847	33265	*	NC_030813.1	plus	signal-transducing adaptor protein 1	STAP1	102183948	protein-coding	XM_005681655.3	signal transducing adaptor family member 1	XP_005681712.1	signal-transducing adaptor protein 1	288	NA
6	84032307	84123326	91020	*	NC_030813.1	minus	ubiquitin-like modifier-activating enzyme 6 isoform X1	UBA6	102184236	protein-coding	XM_005681656.3	ubiquitin like modifier activating enzyme 6, transcript variant X1	XP_005681713.2	ubiquitin-like modifier-activating enzyme 6 isoform X1	1057	NA
6	84032307	84123326	91020	*	NC_030813.1	minus	ubiquitin-like modifier-activating enzyme 6 isoform X1	UBA6	102184236	protein-coding	XM_018049508.1	ubiquitin like modifier activating enzyme 6, transcript variant X2	XP_017904997.1	ubiquitin-like modifier-activating enzyme 6 isoform X2	1026	NA
6	84144226	84161854	17629	*	NC_030813.1	minus	gonadotropin releasing hormone receptor	GNRHR	100860755	protein-coding	NM_001285612.1	gonadotropin releasing hormone receptor	NP_001272541.1	gonadotropin-releasing hormone receptor	328	NA
6	84144226	84161854	17629	*	NC_030813.1	minus	gonadotropin releasing hormone receptor	GNRHR	100860755	protein-coding	XM_005681659.2	gonadotropin releasing hormone receptor, transcript variant X1	XP_005681716.2	gonadotropin-releasing hormone receptor isoform X1	249	NA
6	84165441	84229542	64102	*	NC_030813.1	minus	transmembrane protease serine 11C-like	LOC102185163	102185163	protein-coding	XM_005681660.3	transmembrane protease serine 11C-like, transcript variant X1	XP_005681717.2	transmembrane protease serine 11C-like	432	NA
6	84165441	84229542	64102	*	NC_030813.1	minus	transmembrane protease serine 11C-like	LOC102185163	102185163	protein-coding	XR_001918201.1	transmembrane protease serine 11C-like, transcript variant X2			NA	NA
6	84243474	84303505	60032	*	NC_030813.1	minus	transmembrane protease serine 11D	TMPRSS11D	102186382	protein-coding	XM_013964668.2	transmembrane protease, serine 11D	XP_013820122.1	transmembrane protease serine 11D	417	NA
6	84327422	84384493	57072	*	NC_030813.1	minus	transmembrane protease serine 11A isoform X1	LOC102186672	102186672	protein-coding	XM_018049509.1	transmembrane protease serine 11A, transcript variant X1	XP_017904998.1	transmembrane protease serine 11A isoform X1	417	NA
6	84327422	84384493	57072	*	NC_030813.1	minus	transmembrane protease serine 11A isoform X1	LOC102186672	102186672	protein-coding	XM_018049510.1	transmembrane protease serine 11A, transcript variant X2	XP_017904999.1	transmembrane protease serine 11A isoform X2	404	NA
6	84327422	84384493	57072	*	NC_030813.1	minus	transmembrane protease serine 11A isoform X1	LOC102186672	102186672	protein-coding	XM_018049511.1	transmembrane protease serine 11A, transcript variant X3	XP_017905000.1	transmembrane protease serine 11A isoform X3	403	NA
6	84395410	84435039	39630	*	NC_030813.1	minus	transmembrane protease serine 11G-like	LOC102186941	102186941	protein-coding	XM_018049512.1	transmembrane protease serine 11G-like	XP_017905001.1	transmembrane protease serine 11G-like	418	NA
6	84458894	84563377	104484	*	NC_030813.1	minus	transmembrane protease serine 11F	LOC102185449	102185449	protein-coding	XM_018049513.1	transmembrane protease serine 11F	XP_017905002.1	transmembrane protease serine 11F	437	NA
6	84609644	84629377	19734	*	NC_030813.1	minus	transmembrane protease serine 11B-like protein	LOC102185728	102185728	protein-coding	XM_005681662.2	transmembrane protease serine 11B-like protein	XP_005681719.2	transmembrane protease serine 11B-like protein	416	NA
6	84639444	84656661	17218	*	NC_030813.1	minus	LOW QUALITY PROTEIN: transmembrane protease serine 11B	LOC102185995	102185995	protein-coding	XM_018049948.1	transmembrane protease serine 11B	XP_017905437.1	LOW QUALITY PROTEIN: transmembrane protease serine 11B	418	NA
6	84667577	84721849	54273	*	NC_030813.1	minus	transmembrane protease serine 11E	LOC102186288	102186288	protein-coding	XM_005681664.3	transmembrane protease serine 11E	XP_005681721.1	transmembrane protease serine 11E	420	NA
10	48071226	48088700	17475	*	NC_030817.1	minus	probable ribosome biogenesis protein RLP24	RSL24D1	102189683	protein-coding	XM_005685752.2	ribosomal L24 domain containing 1, transcript variant X2	XP_005685809.1	probable ribosome biogenesis protein RLP24	163	NA
10	48071226	48088700	17475	*	NC_030817.1	minus	probable ribosome biogenesis protein RLP24	RSL24D1	102189683	protein-coding	XM_018054225.1	ribosomal L24 domain containing 1, transcript variant X1	XP_017909714.1	probable ribosome biogenesis protein RLP24	163	NA
10	48093190	48174998	81809	*	NC_030817.1	minus	ras-related protein Rab-27A	RAB27A	102189041	protein-coding	XM_018054226.1	RAB27A, member RAS oncogene family, transcript variant X1	XP_017909715.1	ras-related protein Rab-27A	221	NA
10	48093190	48174998	81809	*	NC_030817.1	minus	ras-related protein Rab-27A	RAB27A	102189041	protein-coding	XM_018054227.1	RAB27A, member RAS oncogene family, transcript variant X2	XP_017909716.1	ras-related protein Rab-27A	221	NA
10	48093190	48174998	81809	*	NC_030817.1	minus	ras-related protein Rab-27A	RAB27A	102189041	protein-coding	XM_018054228.1	RAB27A, member RAS oncogene family, transcript variant X3	XP_017909717.1	ras-related protein Rab-27A	221	NA
10	48093190	48174998	81809	*	NC_030817.1	minus	ras-related protein Rab-27A	RAB27A	102189041	protein-coding	XM_018054229.1	RAB27A, member RAS oncogene family, transcript variant X4	XP_017909718.1	ras-related protein Rab-27A	221	NA
10	48093190	48174998	81809	*	NC_030817.1	minus	ras-related protein Rab-27A	RAB27A	102189041	protein-coding	XM_018054230.1	RAB27A, member RAS oncogene family, transcript variant X5	XP_017909719.1	ras-related protein Rab-27A	221	NA
10	48093190	48174998	81809	*	NC_030817.1	minus	ras-related protein Rab-27A	RAB27A	102189041	protein-coding	XM_018054231.1	RAB27A, member RAS oncogene family, transcript variant X6	XP_017909720.1	ras-related protein Rab-27A	221	NA
10	48186282	48189711	3430	*	NC_030817.1	minus	PIGB opposite strand 1, transcript variant X3	PIGBOS1	106502547	lncRNA	XR_001296177.2	PIGB opposite strand 1, transcript variant X1			NA	NA
10	48186282	48189711	3430	*	NC_030817.1	minus	PIGB opposite strand 1, transcript variant X3	PIGBOS1	106502547	lncRNA	XR_001296178.2	PIGB opposite strand 1, transcript variant X2			NA	NA
10	48186282	48189711	3430	*	NC_030817.1	minus	PIGB opposite strand 1, transcript variant X3	PIGBOS1	106502547	lncRNA	XR_001296179.2	PIGB opposite strand 1, transcript variant X3			NA	NA
10	48189833	48215029	25197	*	NC_030817.1	plus	GPI mannosyltransferase 3 isoform X1	PIGB	102187596	protein-coding	XM_013967126.2	phosphatidylinositol glycan anchor biosynthesis class B, transcript variant X1	XP_013822580.2	GPI mannosyltransferase 3 isoform X1	541	NA
10	48189833	48215029	25197	*	NC_030817.1	plus	GPI mannosyltransferase 3 isoform X1	PIGB	102187596	protein-coding	XM_018054239.1	phosphatidylinositol glycan anchor biosynthesis class B, transcript variant X2	XP_017909728.1	GPI mannosyltransferase 3 isoform X2	537	NA
10	48189833	48215029	25197	*	NC_030817.1	plus	GPI mannosyltransferase 3 isoform X1	PIGB	102187596	protein-coding	XM_018054240.1	phosphatidylinositol glycan anchor biosynthesis class B, transcript variant X3	XP_017909729.1	GPI mannosyltransferase 3 isoform X3	437	NA
10	48214232	48255199	40968	*	NC_030817.1	minus	cell cycle progression protein 1 isoform X1	CCPG1	102187868	protein-coding	XM_018054232.1	cell cycle progression 1, transcript variant X1	XP_017909721.1	cell cycle progression protein 1 isoform X1	851	NA
10	48214232	48255199	40968	*	NC_030817.1	minus	cell cycle progression protein 1 isoform X1	CCPG1	102187868	protein-coding	XM_018054233.1	cell cycle progression 1, transcript variant X2	XP_017909722.1	cell cycle progression protein 1 isoform X2	846	NA
10	48214232	48255199	40968	*	NC_030817.1	minus	cell cycle progression protein 1 isoform X1	CCPG1	102187868	protein-coding	XM_018054234.1	cell cycle progression 1, transcript variant X3	XP_017909723.1	cell cycle progression protein 1 isoform X3	842	NA
10	48214232	48255199	40968	*	NC_030817.1	minus	cell cycle progression protein 1 isoform X1	CCPG1	102187868	protein-coding	XM_018054235.1	cell cycle progression 1, transcript variant X4	XP_017909724.1	cell cycle progression protein 1 isoform X4	826	NA
10	48214232	48255199	40968	*	NC_030817.1	minus	cell cycle progression protein 1 isoform X1	CCPG1	102187868	protein-coding	XM_018054236.1	cell cycle progression 1, transcript variant X5	XP_017909725.1	cell cycle progression protein 1 isoform X5	819	NA
10	48214232	48255199	40968	*	NC_030817.1	minus	cell cycle progression protein 1 isoform X1	CCPG1	102187868	protein-coding	XM_018054237.1	cell cycle progression 1, transcript variant X6	XP_017909726.1	cell cycle progression protein 1 isoform X6	814	NA
10	48214232	48255199	40968	*	NC_030817.1	minus	cell cycle progression protein 1 isoform X1	CCPG1	102187868	protein-coding	XM_018054238.1	cell cycle progression 1, transcript variant X7	XP_017909727.1	cell cycle progression protein 1 isoform X7	810	NA
10	48229713	48229820	108	*	NC_030817.1	minus	microRNA 628	MIR628	104795856	miRNA	NR_129785.1	microRNA 628			NA	NA
10	48255189	48262670	7482	*	NC_030817.1	plus	uncharacterized protein C15orf65 homolog	C10H15orf65	102187138	protein-coding	XM_005685741.3	chromosome 10 C15orf65 homolog	XP_005685798.1	uncharacterized protein C15orf65 homolog	120	NA
10	48274826	48343054	68229	*	NC_030817.1	minus	dyslexia susceptibility 1 candidate gene 1 protein isoform X1	DYX1C1	102186314	protein-coding	XM_005685736.3	dyslexia susceptibility 1 candidate 1, transcript variant X1	XP_005685793.1	dyslexia susceptibility 1 candidate gene 1 protein isoform X1	421	NA
10	48274826	48343054	68229	*	NC_030817.1	minus	dyslexia susceptibility 1 candidate gene 1 protein isoform X1	DYX1C1	102186314	protein-coding	XM_005685737.3	dyslexia susceptibility 1 candidate 1, transcript variant X2	XP_005685794.1	dyslexia susceptibility 1 candidate gene 1 protein isoform X2	420	NA
10	48274826	48343054	68229	*	NC_030817.1	minus	dyslexia susceptibility 1 candidate gene 1 protein isoform X1	DYX1C1	102186314	protein-coding	XM_005685738.3	dyslexia susceptibility 1 candidate 1, transcript variant X3	XP_005685795.1	dyslexia susceptibility 1 candidate gene 1 protein isoform X3	376	NA
10	48349764	48379040	29277	*	NC_030817.1	minus	pygopus homolog 1	PYGO1	102173473	protein-coding	XM_018054241.1	pygopus family PHD finger 1	XP_017909730.1	pygopus homolog 1	419	NA
10	48407560	48548945	141386	*	NC_030817.1	minus	LOW QUALITY PROTEIN: protogenin	PRTG	102186022	protein-coding	XM_018054242.1	protogenin	XP_017909731.1	LOW QUALITY PROTEIN: protogenin	1201	NA
10	52492165	52496240	4076	*	NC_030817.1	plus	beta-1,3-galactosyl-O-glycosyl-glycoprotein beta-1,6-N-acetylglucosaminyltransferase 3	GCNT3	102178175	protein-coding	XM_005685702.3	glucosaminyl (N-acetyl) transferase 3, mucin type	XP_005685759.2	beta-1,3-galactosyl-O-glycosyl-glycoprotein beta-1,6-N-acetylglucosaminyltransferase 3	440	NA
10	52501579	52518858	17280	*	NC_030817.1	plus	uncharacterized LOC108636991, transcript variant X3	LOC108636991	108636991	lncRNA	XR_001918680.1	uncharacterized LOC108636991, transcript variant X1			NA	NA
10	52501579	52518858	17280	*	NC_030817.1	plus	uncharacterized LOC108636991, transcript variant X3	LOC108636991	108636991	lncRNA	XR_001918681.1	uncharacterized LOC108636991, transcript variant X2			NA	NA
10	52501579	52518858	17280	*	NC_030817.1	plus	uncharacterized LOC108636991, transcript variant X3	LOC108636991	108636991	lncRNA	XR_001918682.1	uncharacterized LOC108636991, transcript variant X3			NA	NA
10	52515368	52548028	32661	*	NC_030817.1	minus	transcription initiation factor IIA subunit 2	GTF2A2	102177527	protein-coding	XM_005685699.3	general transcription factor IIA subunit 2, transcript variant X1	XP_005685756.1	transcription initiation factor IIA subunit 2	109	NA
10	52515368	52548028	32661	*	NC_030817.1	minus	transcription initiation factor IIA subunit 2	GTF2A2	102177527	protein-coding	XM_005685700.3	general transcription factor IIA subunit 2, transcript variant X2	XP_005685757.1	transcription initiation factor IIA subunit 2	109	NA
10	52527476	52527930	455	*	NC_030817.1	plus	uncharacterized gene	LOC102177242	102177242	pseudogene					NA	NA
10	52552112	52577828	25717	*	NC_030817.1	minus	BCL2/adenovirus E1B 19 kDa protein-interacting protein 2	BNIP2	102176965	protein-coding	XM_005685698.3	BCL2 interacting protein 2	XP_005685755.2	BCL2/adenovirus E1B 19 kDa protein-interacting protein 2	471	NA
10	52911718	52913705	1988	*	NC_030817.1	plus	forkhead box protein B1	FOXB1	102171793	protein-coding	XM_005685851.3	forkhead box B1	XP_005685908.2	forkhead box protein B1	325	NA
10	53070373	53070650	278	*	NC_030817.1	minus	uncharacterized gene	LOC102176693	102176693	pseudogene					NA	NA
15	26971260	26977033	5774	*	NC_030822.1	minus	uncharacterized gene	LOC102176059	102176059	pseudogene					NA	NA
15	26990510	27072512	82003	*	NC_030822.1	minus	BRCA2-interacting transcriptional repressor EMSY isoform X1	EMSY	102175878	protein-coding	XM_005690007.3	EMSY, BRCA2 interacting transcriptional repressor, transcript variant X1	XP_005690064.1	BRCA2-interacting transcriptional repressor EMSY isoform X1	1337	NA
15	26990510	27072512	82003	*	NC_030822.1	minus	BRCA2-interacting transcriptional repressor EMSY isoform X1	EMSY	102175878	protein-coding	XM_005690008.3	EMSY, BRCA2 interacting transcriptional repressor, transcript variant X2	XP_005690065.1	BRCA2-interacting transcriptional repressor EMSY isoform X2	1323	NA
15	26990510	27072512	82003	*	NC_030822.1	minus	BRCA2-interacting transcriptional repressor EMSY isoform X1	EMSY	102175878	protein-coding	XM_013969807.2	EMSY, BRCA2 interacting transcriptional repressor, transcript variant X3	XP_013825261.1	BRCA2-interacting transcriptional repressor EMSY isoform X3	1323	NA
15	26990510	27072512	82003	*	NC_030822.1	minus	BRCA2-interacting transcriptional repressor EMSY isoform X1	EMSY	102175878	protein-coding	XM_013969808.2	EMSY, BRCA2 interacting transcriptional repressor, transcript variant X5	XP_013825262.1	BRCA2-interacting transcriptional repressor EMSY isoform X5	1286	NA
15	26990510	27072512	82003	*	NC_030822.1	minus	BRCA2-interacting transcriptional repressor EMSY isoform X1	EMSY	102175878	protein-coding	XM_013969809.2	EMSY, BRCA2 interacting transcriptional repressor, transcript variant X6	XP_013825263.1	BRCA2-interacting transcriptional repressor EMSY isoform X6	1282	NA
15	26990510	27072512	82003	*	NC_030822.1	minus	BRCA2-interacting transcriptional repressor EMSY isoform X1	EMSY	102175878	protein-coding	XM_013969810.2	EMSY, BRCA2 interacting transcriptional repressor, transcript variant X7	XP_013825264.1	BRCA2-interacting transcriptional repressor EMSY isoform X7	1272	NA
15	26990510	27072512	82003	*	NC_030822.1	minus	BRCA2-interacting transcriptional repressor EMSY isoform X1	EMSY	102175878	protein-coding	XM_013969811.2	EMSY, BRCA2 interacting transcriptional repressor, transcript variant X8	XP_013825265.1	BRCA2-interacting transcriptional repressor EMSY isoform X8	1216	NA
15	26990510	27072512	82003	*	NC_030822.1	minus	BRCA2-interacting transcriptional repressor EMSY isoform X1	EMSY	102175878	protein-coding	XM_013969812.2	EMSY, BRCA2 interacting transcriptional repressor, transcript variant X9	XP_013825266.1	BRCA2-interacting transcriptional repressor EMSY isoform X9	1170	NA
15	26990510	27072512	82003	*	NC_030822.1	minus	BRCA2-interacting transcriptional repressor EMSY isoform X1	EMSY	102175878	protein-coding	XM_018059320.1	EMSY, BRCA2 interacting transcriptional repressor, transcript variant X4	XP_017914809.1	BRCA2-interacting transcriptional repressor EMSY isoform X4	1289	NA
15	27103645	27104139	495	*	NC_030822.1	plus	40S ribosomal protein S23 pseudogene	LOC102175602	102175602	transcribed_pseudogene	XR_310578.2	40S ribosomal protein S23 pseudogene			NA	NA
15	27120990	27121675	686	*	NC_030822.1	plus	S-phase kinase-associated protein 1 pseudogene	LOC108637657	108637657	transcribed_pseudogene	XR_001919213.1	S-phase kinase-associated protein 1 pseudogene			NA	NA
15	27127162	27134731	7570	*	NC_030822.1	minus	LOW QUALITY PROTEIN: putative uncharacterized protein FLJ37770	LOC102175781	102175781	protein-coding	XM_018059321.1	putative uncharacterized protein FLJ37770	XP_017914810.1	LOW QUALITY PROTEIN: putative uncharacterized protein FLJ37770	225	NA
15	27134826	27163790	28965	*	NC_030822.1	plus	52 kDa repressor of the inhibitor of the protein kinase isoform X1	THAP12	102175143	protein-coding	XM_018059322.1	THAP domain containing 12, transcript variant X1	XP_017914811.1	52 kDa repressor of the inhibitor of the protein kinase isoform X1	762	NA
15	27134826	27163790	28965	*	NC_030822.1	plus	52 kDa repressor of the inhibitor of the protein kinase isoform X1	THAP12	102175143	protein-coding	XM_018059323.1	THAP domain containing 12, transcript variant X2	XP_017914812.1	52 kDa repressor of the inhibitor of the protein kinase isoform X2	586	NA
15	27134826	27163790	28965	*	NC_030822.1	plus	52 kDa repressor of the inhibitor of the protein kinase isoform X1	THAP12	102175143	protein-coding	XM_018059325.1	THAP domain containing 12, transcript variant X3	XP_017914814.1	52 kDa repressor of the inhibitor of the protein kinase isoform X2	586	NA
15	27134826	27163790	28965	*	NC_030822.1	plus	52 kDa repressor of the inhibitor of the protein kinase isoform X1	THAP12	102175143	protein-coding	XM_018059326.1	THAP domain containing 12, transcript variant X4	XP_017914815.1	52 kDa repressor of the inhibitor of the protein kinase isoform X3	120	NA
15	27172031	27182294	10264	*	NC_030822.1	plus	uncharacterized LOC108637659	LOC108637659	108637659	lncRNA	XR_001919214.1	uncharacterized LOC108637659			NA	NA
15	27272532	27272603	72	*	NC_030822.1	plus	tRNA-Pro	TRNAP-UGG	108637693	tRNA					NA	NA
15	27272810	27272881	72	*	NC_030822.1	minus	tRNA-Pro	TRNAP-AGG	108637722	tRNA					NA	NA
15	27295184	27316720	21537	*	NC_030822.1	plus	protein Wnt-11 isoform X1	WNT11	102175498	protein-coding	XM_018059327.1	Wnt family member 11, transcript variant X1	XP_017914816.1	protein Wnt-11 isoform X1	391	NA
15	27295184	27316720	21537	*	NC_030822.1	plus	protein Wnt-11 isoform X1	WNT11	102175498	protein-coding	XM_018059328.1	Wnt family member 11, transcript variant X2	XP_017914817.1	protein Wnt-11 isoform X2	354	NA
15	27379066	27699522	320457	*	NC_030822.1	minus	UV radiation resistance-associated gene protein isoform X1	UVRAG	102174861	protein-coding	XM_018059329.1	UV radiation resistance associated, transcript variant X1	XP_017914818.1	UV radiation resistance-associated gene protein isoform X1	699	NA
15	27379066	27699522	320457	*	NC_030822.1	minus	UV radiation resistance-associated gene protein isoform X1	UVRAG	102174861	protein-coding	XM_018059330.1	UV radiation resistance associated, transcript variant X2	XP_017914819.1	UV radiation resistance-associated gene protein isoform X2	666	NA
15	27720879	27753736	32858	*	NC_030822.1	minus	diacylglycerol O-acyltransferase 2	DGAT2	102174409	protein-coding	NM_001314305.1	diacylglycerol O-acyltransferase 2	NP_001301234.1	diacylglycerol O-acyltransferase 2	361	NA
15	27720879	27753736	32858	*	NC_030822.1	minus	diacylglycerol O-acyltransferase 2	DGAT2	102174409	protein-coding	XM_018058853.1	diacylglycerol O-acyltransferase 2, transcript variant X1	XP_017914342.1	diacylglycerol O-acyltransferase 2 isoform X1	358	NA
15	27773037	27773543	507	*	NC_030822.1	plus	uncharacterized gene	LOC102174137	102174137	pseudogene					NA	NA
15	27787846	27799029	11184	*	NC_030822.1	minus	2-acylglycerol O-acyltransferase 2	LOC102173866	102173866	protein-coding	XM_005690001.2	2-acylglycerol O-acyltransferase 2	XP_005690058.1	2-acylglycerol O-acyltransferase 2	353	NA
17	46701219	46702961	1743	*	NC_030824.1	minus	uncharacterized gene	LOC102177361	102177361	pseudogene					NA	NA
17	46737716	46742888	5173	*	NC_030824.1	minus	polyadenylate-binding protein 4-like	PABPC4L	102170808	protein-coding	XM_018061534.1	poly(A) binding protein cytoplasmic 4 like	XP_017917023.1	polyadenylate-binding protein 4-like	370	NA
17	47006247	47006319	73	*	NC_030824.1	plus	tRNA-Trp	TRNAW-CCA	108637913	tRNA					NA	NA
17	47074683	47297303	222621	*	NC_030824.1	plus	uncharacterized LOC108637879	LOC108637879	108637879	lncRNA	XR_001919392.1	uncharacterized LOC108637879			NA	NA
18	20223093	20224671	1579	*	NC_030825.1	plus	MARCKS-related protein	LOC108637962	108637962	protein-coding	XM_018061955.1	MARCKS-related protein	XP_017917444.1	MARCKS-related protein	198	NA
18	20233346	20233879	534	*	NC_030825.1	minus	uncharacterized gene	LOC102184184	102184184	pseudogene					NA	NA
18	20268653	20284092	15440	*	NC_030825.1	minus	uncharacterized gene	LOC102183901	102183901	pseudogene					NA	NA
18	20284238	20338337	54100	*	NC_030825.1	plus	NEDD4-binding protein 1	N4BP1	102177272	protein-coding	XM_018061957.1	NEDD4 binding protein 1	XP_017917446.1	NEDD4-binding protein 1	897	NA
18	20498169	20524422	26254	*	NC_030825.1	plus	E3 ubiquitin-protein ligase SIAH1 isoform X1	SIAH1	102176068	protein-coding	XM_018061958.1	siah E3 ubiquitin protein ligase 1, transcript variant X1	XP_017917447.1	E3 ubiquitin-protein ligase SIAH1 isoform X1	313	NA
18	20498169	20524422	26254	*	NC_030825.1	plus	E3 ubiquitin-protein ligase SIAH1 isoform X1	SIAH1	102176068	protein-coding	XM_018061959.1	siah E3 ubiquitin protein ligase 1, transcript variant X2	XP_017917448.1	E3 ubiquitin-protein ligase SIAH1 isoform X2	282	NA
18	20498169	20524422	26254	*	NC_030825.1	plus	E3 ubiquitin-protein ligase SIAH1 isoform X1	SIAH1	102176068	protein-coding	XM_018061960.1	siah E3 ubiquitin protein ligase 1, transcript variant X3	XP_017917449.1	E3 ubiquitin-protein ligase SIAH1 isoform X2	282	NA
18	20498169	20524422	26254	*	NC_030825.1	plus	E3 ubiquitin-protein ligase SIAH1 isoform X1	SIAH1	102176068	protein-coding	XM_018061961.1	siah E3 ubiquitin protein ligase 1, transcript variant X4	XP_017917450.1	E3 ubiquitin-protein ligase SIAH1 isoform X2	282	NA
18	20498169	20524422	26254	*	NC_030825.1	plus	E3 ubiquitin-protein ligase SIAH1 isoform X1	SIAH1	102176068	protein-coding	XM_018061962.1	siah E3 ubiquitin protein ligase 1, transcript variant X5	XP_017917451.1	E3 ubiquitin-protein ligase SIAH1 isoform X2	282	NA
18	20498169	20524422	26254	*	NC_030825.1	plus	E3 ubiquitin-protein ligase SIAH1 isoform X1	SIAH1	102176068	protein-coding	XM_018061963.1	siah E3 ubiquitin protein ligase 1, transcript variant X6	XP_017917452.1	E3 ubiquitin-protein ligase SIAH1 isoform X2	282	NA
18	20535966	20617393	81428	*	NC_030825.1	minus	lon protease homolog 2, peroxisomal	LONP2	102175790	protein-coding	XM_018061964.1	lon peptidase 2, peroxisomal	XP_017917453.1	lon protease homolog 2, peroxisomal	852	NA
18	20551850	20559981	8132	*	NC_030825.1	plus	uncharacterized LOC108637963	LOC108637963	108637963	lncRNA	XR_001919441.1	uncharacterized LOC108637963			NA	NA
18	20614069	20707142	93074	*	NC_030825.1	plus	ATP-binding cassette sub-family C member 11	ABCC11	102175509	protein-coding	XM_005691954.3	ATP binding cassette subfamily C member 11	XP_005692011.1	ATP-binding cassette sub-family C member 11	1379	NA
