# Supplementary material for: Genomic Analysis of Adaptability and Genetic Structure of Jabal Akhdar Goats: Evidence of Positive Selection in an Indigenous Omani Breed
Source: Biology (Basel). 2025 Jun 25;14(7):761. doi: 10.3390/biology14070761 (PMC12292401; doi:10.3390/biology14070761)
Supplement: Supplementary file 1 [file biology-14-00761-s001.zip › Table_S6_update.xlsx]

## Sheet: Sheet1
Table S6: Functional profiling of the candidate genes on Jabal Akhdar goats based on g:Profiler software
source	term_name	term_id	highlighted	adjusted_p_value	negative_log10_of_adjusted_p_value	term_size	query_size	intersection_size	effective_domain_size	intersections
GO:MF	lysozyme activity	GO:0003796	TRUE	1.03406e-06	5.98545	16	283	7	17317	LOC102171764,LOC108633237,LOC102185900,LOC108636006,LOC102172037,LOC102172331,S-LZ
GO:MF	peptidoglycan muralytic activity	GO:0061783	FALSE	6.62481e-06	5.17883	20	283	7	17317	LOC102171764,LOC108633237,LOC102185900,LOC108636006,LOC102172037,LOC102172331,S-LZ
HP	Generalized amyloid deposition	HP:0003216	FALSE	2.56987e-05	4.59009	17	100	7	5102	LOC102171764,LOC108633237,LOC102185900,LOC108636006,LOC102172037,LOC102172331,S-LZ
KEGG	Tyrosine metabolism	KEGG:00350	FALSE	6.18346e-05	4.20877	39	157	8	8055	LOC102188176,LOC102171556,LOC102187632,AOC2,LOC102168295,LOC102182869,LOC102169793,LOC102170459
GO:MF	primary amine oxidase activity	GO:0008131	TRUE	0.00070798	3.14998	14	283	5	17317	AOC2,LOC102168295,LOC102182869,LOC102169793,LOC102170459
GO:MF	quinone binding	GO:0048038	TRUE	0.00150375	2.82282	16	283	5	17317	AOC2,LOC102168295,LOC102182869,LOC102169793,LOC102170459
GO:BP	developmental process	GO:0032502	TRUE	0.00193992	2.71222	4106	277	102	17078	TMEM53,PTCH2,EIF2B3,ACER3,RASAL2,ABL2,WNK4,CNTD1,RUNDC1,VAT1,RND2,BRCA1,NBR1,ETV4,MEOX1,HDAC5,SLC4A1,GRN,ABCD2,PTPRR,CNOT2,LRRC10,FRS2,NUP107,RAP1B,IFNG,CAND1,IRAK3,LLPH,HMGA2,WIF1,SULT1B1,LOC102169846,ODAM,CABS1,AMTN,AMBN,UTP3,GRSF1,ZFYVE19,PAK6,THBS1,RASGRP1,SPRED1,MEIS2,ACTC1,GREM1,FMN1,FLT1,KATNAL1,MEDAG,RXFP2,FRY,ZAR1L,BRCA2,N4BP2L2,KL,STARD13,MAB21L1,DCLK1,LOC102186027,ALG5,POSTN,TRPC4,UFM1…
KEGG	Salivary secretion	KEGG:04970	FALSE	0.00244675	2.61141	81	157	9	8055	LOC102171764,LOC108633237,LOC102185900,LOC108636006,LOC102172037,LOC102172331,S-LZ,PLCB2,RYR3
KEGG	Phenylalanine metabolism	KEGG:00360	FALSE	0.00311149	2.50703	20	157	5	8055	AOC2,LOC102168295,LOC102182869,LOC102169793,LOC102170459
KEGG	beta-Alanine metabolism	KEGG:00410	FALSE	0.00488118	2.31148	35	157	6	8055	AOC2,LOC102168295,LOC102182869,LOC102169793,LOC102170459,DPYS
GO:MF	oxidoreductase activity, acting on the CH-NH2 group of donors, oxygen as acceptor	GO:0016641	FALSE	0.00505865	2.29597	20	283	5	17317	AOC2,LOC102168295,LOC102182869,LOC102169793,LOC102170459
GO:MF	oxidoreductase activity, acting on the CH-NH2 group of donors	GO:0016638	FALSE	0.0131448	1.88125	24	283	5	17317	AOC2,LOC102168295,LOC102182869,LOC102169793,LOC102170459
GO:BP	macrophage activation	GO:0042116	TRUE	0.01505	1.82246	64	277	8	17078	WNK4,IFI35,TMEM106A,IFNG,THBS1,FOXP1,SUCNR1,STAP1
GO:MF	hydrolase activity, hydrolyzing O-glycosyl compounds	GO:0004553	FALSE	0.018386	1.73551	104	283	9	17317	ACER3,LOC102171764,LOC108633237,LOC102185900,LOC108636006,LOC102172037,LOC102172331,S-LZ,KL
GO:BP	negative regulation of cell migration involved in sprouting angiogenesis	GO:0090051	TRUE	0.0227072	1.64384	10	277	4	17078	HDAC5,THBS1,SPRED1,STARD13
HP	Amyloidosis	HP:0011034	FALSE	0.0328164	1.48391	44	100	7	5102	LOC102171764,LOC108633237,LOC102185900,LOC108636006,LOC102172037,LOC102172331,S-LZ
KEGG	Vitamin B6 metabolism	KEGG:00750	FALSE	0.0364748	1.43801	8	157	3	8055	LOC102188176,LOC102171556,LOC102187632
GO:BP	myeloid leukocyte activation	GO:0002274	FALSE	0.0376324	1.42444	143	277	11	17078	WNK4,IFI35,TMEM106A,GRN,IFNG,THBS1,RASGRP1,DCSTAMP,FOXP1,SUCNR1,STAP1
