# Supplementary material for: Genomic Analysis of Adaptability and Genetic Structure of Jabal Akhdar Goats: Evidence of Positive Selection in an Indigenous Omani Breed
Source: Biology (Basel). 2025 Jun 25;14(7):761. doi: 10.3390/biology14070761 (PMC12292401; doi:10.3390/biology14070761)
Supplement: Supplementary file 1 [file biology-14-00761-s001.zip › Table_S7_update.xlsx]

## Sheet: Sheet1
Table S7: Functional enrichment DAVID analysis on Jabal Akhdar goats' candidate genes
Annotation Cluster 1	Enrichment Score: 5.680674525012901
Category	Term	Count	%	PValue	Genes	List Total	Pop Hits	Pop Total	Fold Enrichment	Bonferroni	Benjamini	FDR
GOTERM_MF_DIRECT	GO:0003796~lysozyme activity	9	0.5905511811023622	1.0752795654489956E-9	LOC102171764, LOC102186190, LOC102185900, LOC108636006, LOC102172037, LOC102172331, LOC102186462, LOC108633237, S-LZ	301	22	18647	25.34324977348233	4.021544643961761E-7	4.0215455747792436E-7	3.9570288008523036E-7
UP_KW_MOLECULAR_FUNCTION	KW-0081~Bacteriolytic enzyme	7	0.45931758530183725	8.641844891341936E-8	LOC102171764, LOC102185900, LOC108636006, LOC102172037, LOC102172331, LOC108633237, S-LZ	134	15	7953	27.697014925373136	4.407331374745027E-6	4.407340894584387E-6	4.407340894584387E-6
INTERPRO	IPR000974:Glyco_hydro_22_lys	7	0.45931758530183725	2.386059356940027E-7	LOC102171764, LOC102185900, LOC108636006, LOC102172037, LOC102172331, LOC108633237, S-LZ	365	17	21505	24.260273972602743	2.602852268008826E-4	1.2830718367148257E-4	1.2560226595888485E-4
INTERPRO	IPR001916:Glyco_hydro_22	7	0.45931758530183725	3.528153538170923E-7	LOC102171764, LOC102185900, LOC108636006, LOC102172037, LOC102172331, LOC108633237, S-LZ	365	18	21505	22.91248097412481	3.8484754610013105E-4	1.2830718367148257E-4	1.2560226595888485E-4
SMART	SM00263:LYZ1	7	0.45931758530183725	3.678190344707189E-7	LOC102171764, LOC102185900, LOC108636006, LOC102172037, LOC102172331, LOC108633237, S-LZ	183	18	10606	22.538554948391013	6.289508847967529E-5	6.289705489449293E-5	6.289705489449293E-5
GOTERM_BP_DIRECT	GO:0008152~metabolic process	7	0.45931758530183725	5.356681568100389E-7	LOC102171764, LOC102185900, LOC108636006, LOC102172037, LOC102172331, LOC108633237, S-LZ	321	19	18719	21.484341695359895	4.8037904639175455E-4	1.5998622283393163E-4	1.5909344257258155E-4
UP_SEQ_FEATURE	DOMAIN:Glycosyl hydrolases family 22 (GH22)	6	0.39370078740157477	5.733755896435027E-7	LOC102171764, LOC108636006, LOC102172037, LOC102172331, LOC108633237, S-LZ	337	11	19849	32.12678715942811	1.771574137744425E-4	1.5223695981554937E-4	1.4977357858876055E-4
INTERPRO	IPR023346:Lysozyme-like_dom_sf	7	0.45931758530183725	7.158379960144668E-7	LOC102171764, LOC102185900, LOC108636006, LOC102172037, LOC102172331, LOC108633237, S-LZ	365	20	21505	20.62123287671233	7.806746480122362E-4	1.9524481341294582E-4	1.9112874493586263E-4
INTERPRO	IPR019799:Glyco_hydro_22_CS	6	0.39370078740157477	1.555923043145492E-6	LOC102171764, LOC108636006, LOC102172037, LOC102172331, LOC108633237, S-LZ	365	13	21505	27.192834562697577	0.0016960733998085953	2.425017200102474E-4	2.3738940143991222E-4
GOTERM_BP_DIRECT	GO:0050829~defense response to Gram-negative bacterium	9	0.5905511811023622	5.330461988978593E-6	LOC102171764, LOC102186190, LOC102185900, LOC108636006, LOC102172037, LOC102172331, LOC102186462, LOC108633237, S-LZ	321	57	18719	9.207575012297099	0.0047700242744292964	9.552187884249639E-4	9.498883264359852E-4
GOTERM_BP_DIRECT	GO:0031640~killing of cells of another organism	7	0.45931758530183725	6.532621116111747E-6	LOC102171764, LOC102185900, LOC108636006, LOC102172037, LOC102172331, LOC108633237, S-LZ	321	28	18719	14.57866043613707	0.005842645254110601	9.755380866726877E-4	9.700942357425945E-4
KEGG_PATHWAY	chx04970:Salivary secretion	11	0.7217847769028871	8.759160023316055E-6	LOC102171764, LOC102186190, LOC102185900, LOC108636006, LOC102172037, LOC102172331, LOC102186462, LOC108633237, PLCB2, S-LZ, RYR3	171	96	9365	6.27528021442495	0.0022136235051906095	0.001108033742949481	0.001081756262879533
GOTERM_BP_DIRECT	GO:0050830~defense response to Gram-positive bacterium	9	0.5905511811023622	6.65427096997939E-5	LOC102171764, LOC102186190, LOC102185900, LOC108636006, LOC102172037, LOC102172331, LOC102186462, LOC108633237, S-LZ	321	80	18719	6.5603971962616825	0.05794422461123283	0.00851746684157362	0.008469936334645196
UP_KW_MOLECULAR_FUNCTION	KW-0929~Antimicrobial	7	0.45931758530183725	8.452306608185756E-4	LOC102171764, LOC102185900, LOC108636006, LOC102172037, LOC102172331, LOC108633237, S-LZ	134	67	7953	6.200824237023836	0.042208333282711674	0.014368921233915786	0.014368921233915786
UP_KW_MOLECULAR_FUNCTION	KW-0326~Glycosidase	7	0.45931758530183725	0.003650589074240167	LOC102171764, LOC102185900, LOC108636006, LOC102172037, LOC102172331, LOC108633237, S-LZ	134	89	7953	4.668036223377495	0.170158620535257	0.04654501069656213	0.04654501069656213
Annotation Cluster 2	Enrichment Score: 4.488771102976161
Category	Term	Count	%	PValue	Genes	List Total	Pop Hits	Pop Total	Fold Enrichment	Bonferroni	Benjamini	FDR
GOTERM_BP_DIRECT	GO:1902283~negative regulation of primary amine oxidase activity	6	0.39370078740157477	8.37431382761306E-9	LOC106501774, LOC102169793, LOC102184553, LOC102168295, LOC102170459, LOC102182869	321	6	18719	58.31464174454828	7.511731294984614E-6	7.503385189541301E-6	7.4615136204032354E-6
GOTERM_BP_DIRECT	GO:0009308~amine metabolic process	7	0.45931758530183725	2.018475123804177E-8	LOC106501774, LOC102169793, AOC2, LOC102184553, LOC102168295, LOC102170459, LOC102182869	321	12	18719	34.0168743509865	1.8105558104997144E-5	9.042768554642713E-6	8.992306676547609E-6
GOTERM_MF_DIRECT	GO:0008131~primary amine oxidase activity	7	0.45931758530183725	7.308533072029396E-8	LOC106501774, LOC102169793, AOC2, LOC102184553, LOC102168295, LOC102170459, LOC102182869	301	15	18647	28.910077519379847	2.7333541103735648E-5	1.3666956844694971E-5	1.3447700852534089E-5
GOTERM_MF_DIRECT	GO:0048038~quinone binding	7	0.45931758530183725	2.6026014598179597E-7	LOC106501774, LOC102169793, AOC2, LOC102184553, LOC102168295, LOC102170459, LOC102182869	301	18	18647	24.09173126614987	9.733257014477026E-5	3.2445764865730564E-5	3.192524457376697E-5
KEGG_PATHWAY	chx00350:Tyrosine metabolism	9	0.5905511811023622	1.0156365282415882E-6	LOC106501774, LOC102171556, LOC102169793, AOC2, LOC102187632, LOC102168295, LOC102188176, LOC102170459, LOC102182869	171	44	9365	11.202153110047846	2.5692316171499474E-4	2.5695604164512184E-4	2.508622224756723E-4
GOTERM_BP_DIRECT	GO:0046677~response to antibiotic	6	0.39370078740157477	5.294866520149164E-6	LOC106501774, LOC102169793, LOC102184553, LOC102168295, LOC102170459, LOC102182869	321	16	18719	21.867990654205606	0.004738246765438103	9.552187884249639E-4	9.498883264359852E-4
UP_SEQ_FEATURE	DOMAIN:Copper amine oxidase N2-terminal	5	0.32808398950131235	1.5628127666386486E-5	LOC102169793, AOC2, LOC102168295, LOC102170459, LOC102182869	337	10	19849	29.449554896142434	0.004817487686778477	8.04848574818904E-4	7.918251350969152E-4
UP_SEQ_FEATURE	DOMAIN:Copper amine oxidase N3-terminal	5	0.32808398950131235	1.5628127666386486E-5	LOC102169793, AOC2, LOC102168295, LOC102170459, LOC102182869	337	10	19849	29.449554896142434	0.004817487686778477	8.04848574818904E-4	7.918251350969152E-4
UP_SEQ_FEATURE	DOMAIN:Copper amine oxidase catalytic	5	0.32808398950131235	1.5628127666386486E-5	LOC102169793, AOC2, LOC102168295, LOC102170459, LOC102182869	337	10	19849	29.449554896142434	0.004817487686778477	8.04848574818904E-4	7.918251350969152E-4
UP_SEQ_FEATURE	ACT_SITE:Schiff-base intermediate with substrate; via topaquinone	5	0.32808398950131235	1.5628127666386486E-5	LOC102169793, AOC2, LOC102168295, LOC102170459, LOC102182869	337	10	19849	29.449554896142434	0.004817487686778477	8.04848574818904E-4	7.918251350969152E-4
INTERPRO	IPR015798:Cu_amine_oxidase_C	5	0.32808398950131235	1.5642778033675572E-5	LOC102169793, AOC2, LOC102168295, LOC102170459, LOC102182869	365	10	21505	29.45890410958904	0.016921598183483932	0.0013127900642107729	0.0012851143799973471
INTERPRO	IPR015800:Cu_amine_oxidase_N2	5	0.32808398950131235	1.5642778033675572E-5	LOC102169793, AOC2, LOC102168295, LOC102170459, LOC102182869	365	10	21505	29.45890410958904	0.016921598183483932	0.0013127900642107729	0.0012851143799973471
INTERPRO	IPR015802:Cu_amine_oxidase_N3	5	0.32808398950131235	1.5642778033675572E-5	LOC102169793, AOC2, LOC102168295, LOC102170459, LOC102182869	365	10	21505	29.45890410958904	0.016921598183483932	0.0013127900642107729	0.0012851143799973471
INTERPRO	IPR000269:Cu_amine_oxidase	5	0.32808398950131235	1.5642778033675572E-5	LOC102169793, AOC2, LOC102168295, LOC102170459, LOC102182869	365	10	21505	29.45890410958904	0.016921598183483932	0.0013127900642107729	0.0012851143799973471
INTERPRO	IPR016182:Cu_amine_oxidase_N-reg	5	0.32808398950131235	1.5642778033675572E-5	LOC102169793, AOC2, LOC102168295, LOC102170459, LOC102182869	365	10	21505	29.45890410958904	0.016921598183483932	0.0013127900642107729	0.0012851143799973471
INTERPRO	IPR036460:Cu_amine_oxidase_C_sf	5	0.32808398950131235	1.5642778033675572E-5	LOC102169793, AOC2, LOC102168295, LOC102170459, LOC102182869	365	10	21505	29.45890410958904	0.016921598183483932	0.0013127900642107729	0.0012851143799973471
GOTERM_MF_DIRECT	GO:0005507~copper ion binding	8	0.5249343832020997	1.642335866479017E-5	LOC106501774, ATP7B, LOC102169793, AOC2, LOC102184553, LOC102168295, LOC102170459, LOC102182869	301	51	18647	9.71767311575793	0.0061235606886583804	0.001535584035157881	0.0015109489971606958
KEGG_PATHWAY	chx00410:beta-Alanine metabolism	7	0.45931758530183725	4.774837264063162E-5	LOC106501774, LOC102169793, AOC2, DPYS, LOC102168295, LOC102170459, LOC102182869	171	37	9365	10.361150624308518	0.012007948883733133	0.0030344294336075027	0.002962466680241317
KEGG_PATHWAY	chx00360:Phenylalanine metabolism	6	0.39370078740157477	4.7975168910790554E-5	LOC106501774, LOC102169793, AOC2, LOC102168295, LOC102170459, LOC102182869	171	23	9365	14.286803966437832	0.01206464041736599	0.0030344294336075027	0.002962466680241317
UP_KW_PTM	KW-0801~TPQ	5	0.32808398950131235	1.9639353123274847E-4	LOC102169793, AOC2, LOC102168295, LOC102170459, LOC102182869	84	15	4007	15.90079365079365	0.002746002284924609	0.002945902968491227	0.002945902968491227
UP_KW_LIGAND	KW-0186~Copper	6	0.39370078740157477	4.642728159765923E-4	ATP7B, LOC102169793, AOC2, LOC102168295, LOC102170459, LOC102182869	74	45	4961	8.938738738738738	0.009244615821674018	0.009285456319531846	0.009285456319531846
GOTERM_MF_DIRECT	GO:0052595~aliphatic amine oxidase activity	4	0.26246719160104987	6.181424404945684E-4	LOC102169793, LOC102168295, LOC102170459, LOC102182869	301	11	18647	22.527333131984296	0.20646430431584073	0.038530878790828095	0.03791273635033353
KEGG_PATHWAY	chx00260:Glycine, serine and threonine metabolism	6	0.39370078740157477	0.0015389961104628075	LOC106501774, LOC102169793, AOC2, LOC102168295, LOC102170459, LOC102182869	171	47	9365	6.9914147069802155	0.3227169101674402	0.07460405937241288	0.07283479314223708
UP_SEQ_FEATURE	ACT_SITE:Proton acceptor	12	0.7874015748031495	0.0032833314518945222	LOC102171556, FLT1, LOC102169793, AOC2, IVD, LOC102187632, EIF2AK4, LOC102168295, LOC102188176, LOC102170459, DCK, LOC102182869	337	246	19849	2.873127306940725	0.6380389336097032	0.12681867732942592	0.12476659517199185
GOTERM_CC_DIRECT	GO:0005769~early endosome	9	0.5905511811023622	0.004701072620023672	UVRAG, LOC106501774, LOC102169793, LOC102184553, WDFY2, LOC102168295, LOC102170459, SNX31, LOC102182869	342	155	20342	3.45365025466893	0.7211258459560448	0.6369953400132076	0.6369953400132076
GOTERM_CC_DIRECT	GO:0005794~Golgi apparatus	14	0.9186351706036745	0.1787022638495741	BECN1, LOC106501774, TMF1, LOC102184553, CPQ, SLC35E3, RAB27A, LOC102170459, LOC102168295, CAND1, LOC102169793, FAM20B, KBTBD8, LOC102182869	342	582	20342	1.4307791242137415	1.0	1.0	1.0
GOTERM_CC_DIRECT	GO:0005783~endoplasmic reticulum	12	0.7874015748031495	0.46726144600465197	UVRAG, LOC106501774, TMF1, LOC102169793, LOC102184553, CPQ, ALOX5AP, TBC1D30, HMGB1, LOC102168295, LOC102170459, LOC102182869	342	621	20342	1.1493629403621775	1.0	1.0	1.0
Annotation Cluster 3	Enrichment Score: 3.2215348778505537
Category	Term	Count	%	PValue	Genes	List Total	Pop Hits	Pop Total	Fold Enrichment	Bonferroni	Benjamini	FDR
UP_KW_MOLECULAR_FUNCTION	KW-0494~Milk protein	4	0.26246719160104987	1.5237813953887462E-4	CSN1S2, CSN3, CSN2, CSN1S1	134	7	7953	33.914712153518124	0.007741754313324356	0.003885642558241303	0.003885642558241303
INTERPRO	IPR031305:Casein_CS	3	0.19685039370078738	8.475568053692772E-4	CSN1S2, CSN2, CSN1S1	365	3	21505	58.91780821917808	0.6034989372269741	0.061645631643858764	0.06034604454229254
INTERPRO	IPR001588:Casein	3	0.19685039370078738	0.0016761152764668704	CSN1S2, CSN2, CSN1S1	365	4	21505	44.188356164383556	0.8396146606711778	0.06772747283797613	0.06629967093580065
Annotation Cluster 4	Enrichment Score: 3.1785239615443377
Category	Term	Count	%	PValue	Genes	List Total	Pop Hits	Pop Total	Fold Enrichment	Bonferroni	Benjamini	FDR
INTERPRO	IPR017329:Pept_S1A_HAT/DESC1	7	0.45931758530183725	1.5579069764405807E-10	LOC102185449, LOC102186941, LOC102186288, LOC102186672, LOC102185163, LOC102185728, TMPRSS11D	365	7	21505	58.917808219178085	1.6996765417331972E-7	1.6996765112966736E-7	1.6638446508385402E-7
PIR_SUPERFAMILY	PIRSF037941:TMPRSS11ABCDE	7	0.45931758530183725	5.34903092058726E-10	LOC102185449, LOC102186941, LOC102186288, LOC102186672, LOC102185163, LOC102185728, TMPRSS11D	43	7	1913	44.48837209302326	1.9791415284409197E-8	1.979141440617286E-8	1.979141440617286E-8
UP_SEQ_FEATURE	DOMAIN:SEA	7	0.45931758530183725	9.8535249071553E-7	LOC102185449, LOC102186941, LOC102186288, LOC102186672, LOC102185163, LOC102185728, TMPRSS11D	337	21	19849	19.633036597428287	3.0442772211169977E-4	1.5223695981554937E-4	1.4977357858876055E-4
INTERPRO	IPR036364:SEA_dom_sf	7	0.45931758530183725	9.879225096931213E-7	LOC102185449, LOC102186941, LOC102186288, LOC102186672, LOC102185163, LOC102185728, TMPRSS11D	365	21	21505	19.639269406392696	0.0010772433468245746	2.1556469161503904E-4	2.110202480704507E-4
INTERPRO	IPR000082:SEA_dom	7	0.45931758530183725	1.3390826934694138E-6	LOC102185449, LOC102186941, LOC102186288, LOC102186672, LOC102185163, LOC102185728, TMPRSS11D	365	22	21505	18.746575342465757	0.0014598735431501364	2.425017200102474E-4	2.3738940143991222E-4
UP_SEQ_FEATURE	ACT_SITE:Charge relay system	7	0.45931758530183725	0.0010194078386636322	LOC102185449, LOC102186941, LOC102186288, LOC102186672, LOC102185163, LOC102185728, TMPRSS11D	337	68	19849	6.0631436550881475	0.27032619455648965	0.04499957459243748	0.044271426136249174
INTERPRO	IPR033116:TRYPSIN_SER	7	0.45931758530183725	0.010634209249561754	LOC102185449, LOC102186941, LOC102186288, LOC102186672, LOC102185163, LOC102185728, TMPRSS11D	365	109	21505	3.7837124544426293	0.9999914026090948	0.34654754824713496	0.3392417795856463
UP_KW_DOMAIN	KW-0735~Signal-anchor	10	0.6561679790026247	0.013018218644511097	LOC102185449, LOC102186941, B3GNT6, LOC102186288, GCNT3, LOC102186672, CHST14, LOC102185163, LOC102185728, TMPRSS11D	184	225	10980	2.6521739130434785	0.17844424567677575	0.19527327966766644	0.19527327966766644
INTERPRO	IPR018114:TRYPSIN_HIS	7	0.45931758530183725	0.015270259672578425	LOC102185449, LOC102186941, LOC102186288, LOC102186672, LOC102185163, LOC102185728, TMPRSS11D	365	118	21505	3.4951242163919205	0.9999999488428403	0.4384171921785016	0.42917466658720416
INTERPRO	IPR001314:Peptidase_S1A	7	0.45931758530183725	0.02419503329259939	LOC102185449, LOC102186941, LOC102186288, LOC102186672, LOC102185163, LOC102185728, TMPRSS11D	365	131	21505	3.148279828505699	0.9999999999975165	0.6438239346884375	0.6302511111340524
SMART	SM00020:Tryp_SPc	7	0.45931758530183725	0.03445686338917926	LOC102185449, LOC102186941, LOC102186288, LOC102186672, LOC102185163, LOC102185728, TMPRSS11D	183	141	10606	2.877262333837151	0.9975113864200172	1.0	1.0
UP_SEQ_FEATURE	DOMAIN:Peptidase S1	7	0.45931758530183725	0.03604313320351964	LOC102185449, LOC102186941, LOC102186288, LOC102186672, LOC102185163, LOC102185728, TMPRSS11D	337	144	19849	2.8631511704582917	0.9999881478037753	0.9281106799906307	0.9130927078224974
INTERPRO	IPR001254:Trypsin_dom	7	0.45931758530183725	0.03607416423951207	LOC102185449, LOC102186941, LOC102186288, LOC102186672, LOC102185163, LOC102185728, TMPRSS11D	365	144	21505	2.8640601217656014	1.0	0.8803548181123974	0.8617955506361507
GOTERM_MF_DIRECT	GO:0004252~serine-type endopeptidase activity	9	0.5905511811023622	0.03684179844108598	LOC102185449, LOC102186941, LOC102185995, LOC102186288, LONP2, LOC102186672, LOC102185163, LOC102185728, TMPRSS11D	301	235	18647	2.372559553262176	0.9999992003267935	0.984202329783297	0.9684129875942601
INTERPRO	IPR043504:Peptidase_S1_PA_chymotrypsin	7	0.45931758530183725	0.037118534952493384	LOC102185449, LOC102186941, LOC102186288, LOC102186672, LOC102185163, LOC102185728, TMPRSS11D	365	145	21505	2.8443079829948044	1.0	0.8803548181123974	0.8617955506361507
INTERPRO	IPR009003:Peptidase_S1_PA	7	0.45931758530183725	0.04379019184962203	LOC102185449, LOC102186941, LOC102186288, LOC102186672, LOC102185163, LOC102185728, TMPRSS11D	365	151	21505	2.731289122743355	1.0	0.9691332996493794	0.9487024418199241
GOTERM_BP_DIRECT	GO:0006508~proteolysis	13	0.8530183727034121	0.19069682831850038	CPM, USP15, LOC102185449, LOC102186941, CPQ, LOC102185995, LOC102186288, LOC102186672, LOC102185163, LOC106502327, TMPRSS11D, CAPN5, LOC102185728	321	526	18719	1.4412363929260983	1.0	1.0	0.9955307262569832
UP_KW_MOLECULAR_FUNCTION	KW-0645~Protease	10	0.6561679790026247	0.2111087644995654	USP15, LOC102185449, LOC102186941, CPQ, LOC102186288, LONP2, LOC102186672, LOC102185163, LOC102185728, TMPRSS11D	134	393	7953	1.51019710607269	0.9999944040517813	1.0	1.0
Annotation Cluster 5	Enrichment Score: 2.1552923874965355
Category	Term	Count	%	PValue	Genes	List Total	Pop Hits	Pop Total	Fold Enrichment	Bonferroni	Benjamini	FDR
GOTERM_MF_DIRECT	GO:0031841~neuropeptide Y receptor binding	4	0.26246719160104987	7.954881419960839E-5	TMEM101, LOC106503280, LOC102179414, PPY	301	6	18647	41.30011074197121	0.02931419312998329	0.005950251302130707	0.0058547927250911765
GOTERM_BP_DIRECT	GO:0007631~feeding behavior	4	0.26246719160104987	0.0019332068468789331	TMEM101, LOC106503280, LOC102179414, PPY	321	15	18719	15.550571131879543	0.8237346729413428	0.2165191668504405	0.21531091257114118
GOTERM_MF_DIRECT	GO:0005184~neuropeptide hormone activity	4	0.26246719160104987	0.008150812369054801	TMEM101, LOC106503280, LOC102179414, PPY	301	26	18647	9.530794786608741	0.9531542614031654	0.28711553734537104	0.2825094057302046
GOTERM_BP_DIRECT	GO:0007218~neuropeptide signaling pathway	5	0.32808398950131235	0.019314968298524072	TMEM101, LOC106503280, LOC102179414, PPY, SCG5	321	60	18719	4.859553478712358	0.9999999747649969	1.0	0.9955307262569832
KEGG_PATHWAY	chx04080:Neuroactive ligand-receptor interaction	7	0.45931758530183725	0.6910844676990838	LOC106503280, LOC102179414, CHRM5, GNRHR, PPY, AVPR1A, RXFP2	171	379	9365	1.0115107469641562	1.0	1.0	0.9801587301587301
Annotation Cluster 6	Enrichment Score: 2.0075564831441053
Category	Term	Count	%	PValue	Genes	List Total	Pop Hits	Pop Total	Fold Enrichment	Bonferroni	Benjamini	FDR
KEGG_PATHWAY	chx00350:Tyrosine metabolism	9	0.5905511811023622	1.0156365282415882E-6	LOC106501774, LOC102171556, LOC102169793, AOC2, LOC102187632, LOC102168295, LOC102188176, LOC102170459, LOC102182869	171	44	9365	11.202153110047846	2.5692316171499474E-4	2.5695604164512184E-4	2.508622224756723E-4
GOTERM_MF_DIRECT	GO:0004031~aldehyde oxidase activity	3	0.19685039370078738	7.657142186271215E-4	LOC102171556, LOC102187632, LOC102188176	301	3	18647	61.95016611295681	0.24910302117044536	0.040911016823791925	0.04025469035068296
INTERPRO	IPR014313:Aldehyde_oxidase	3	0.19685039370078738	8.475568053692772E-4	LOC102171556, LOC102187632, LOC102188176	365	3	21505	58.91780821917808	0.6034989372269741	0.061645631643858764	0.06034604454229254
INTERPRO	IPR000674:Ald_Oxase/Xan_DH_a/b	3	0.19685039370078738	0.0016761152764668704	LOC102171556, LOC102187632, LOC102188176	365	4	21505	44.188356164383556	0.8396146606711778	0.06772747283797613	0.06629967093580065
INTERPRO	IPR016208:Ald_Oxase/xanthine_DH-like	3	0.19685039370078738	0.0016761152764668704	LOC102171556, LOC102187632, LOC102188176	365	4	21505	44.188356164383556	0.8396146606711778	0.06772747283797613	0.06629967093580065
INTERPRO	IPR002346:Mopterin_DH_FAD-bd	3	0.19685039370078738	0.0016761152764668704	LOC102171556, LOC102187632, LOC102188176	365	4	21505	44.188356164383556	0.8396146606711778	0.06772747283797613	0.06629967093580065
INTERPRO	IPR002888:2Fe-2S-bd	3	0.19685039370078738	0.0016761152764668704	LOC102171556, LOC102187632, LOC102188176	365	4	21505	44.188356164383556	0.8396146606711778	0.06772747283797613	0.06629967093580065
INTERPRO	IPR005107:CO_DH_flav_C	3	0.19685039370078738	0.0016761152764668704	LOC102171556, LOC102187632, LOC102188176	365	4	21505	44.188356164383556	0.8396146606711778	0.06772747283797613	0.06629967093580065
INTERPRO	IPR008274:AldOxase/xan_DH_MoCoBD1	3	0.19685039370078738	0.0016761152764668704	LOC102171556, LOC102187632, LOC102188176	365	4	21505	44.188356164383556	0.8396146606711778	0.06772747283797613	0.06629967093580065
INTERPRO	IPR036683:CO_DH_flav_C_dom_sf	3	0.19685039370078738	0.0016761152764668704	LOC102171556, LOC102187632, LOC102188176	365	4	21505	44.188356164383556	0.8396146606711778	0.06772747283797613	0.06629967093580065
INTERPRO	IPR036856:Ald_Oxase/Xan_DH_a/b_sf	3	0.19685039370078738	0.0016761152764668704	LOC102171556, LOC102187632, LOC102188176	365	4	21505	44.188356164383556	0.8396146606711778	0.06772747283797613	0.06629967093580065
INTERPRO	IPR036884:2Fe-2S-bd_dom_sf	3	0.19685039370078738	0.0016761152764668704	LOC102171556, LOC102187632, LOC102188176	365	4	21505	44.188356164383556	0.8396146606711778	0.06772747283797613	0.06629967093580065
INTERPRO	IPR037165:AldOxase/xan_DH_Mopterin-bd_sf	3	0.19685039370078738	0.0016761152764668704	LOC102171556, LOC102187632, LOC102188176	365	4	21505	44.188356164383556	0.8396146606711778	0.06772747283797613	0.06629967093580065
INTERPRO	IPR046867:AldOxase/xan_DH_MoCoBD2	3	0.19685039370078738	0.0016761152764668704	LOC102171556, LOC102187632, LOC102188176	365	4	21505	44.188356164383556	0.8396146606711778	0.06772747283797613	0.06629967093580065
SMART	SM01008:Ald_Xan_dh_C	3	0.19685039370078738	0.0017177512234891538	LOC102171556, LOC102187632, LOC102188176	183	4	10606	43.4672131147541	0.25471458807807323	0.09791181973888177	0.09791181973888177
SMART	SM01092:CO_deh_flav_C	3	0.19685039370078738	0.0017177512234891538	LOC102171556, LOC102187632, LOC102188176	183	4	10606	43.4672131147541	0.25471458807807323	0.09791181973888177	0.09791181973888177
KEGG_PATHWAY	chx00982:Drug metabolism - cytochrome P450	7	0.45931758530183725	0.0017692662301757997	LOC102171556, LOC102187632, LOC102168522, LOC102183140, LOC108633190, LOC102175670, LOC102188176	171	71	9365	5.399472860555144	0.3611086096795223	0.07460405937241288	0.07283479314223708
PIR_SUPERFAMILY	PIRSF000127:Xanthine_DH	3	0.19685039370078738	0.0027465284542526236	LOC102171556, LOC102187632, LOC102188176	43	4	1913	33.366279069767444	0.096754925542757	0.050810776403673534	0.050810776403673534
INTERPRO	IPR006058:2Fe2S_fd_BS	3	0.19685039370078738	0.004097081242695869	LOC102171556, LOC102187632, LOC102188176	365	6	21505	29.45890410958904	0.9886563541340531	0.15413502192348943	0.15088561266204098
KEGG_PATHWAY	chx00830:Retinol metabolism	7	0.45931758530183725	0.004140005619842888	LOC102171556, LOC102187632, LOC102168522, LOC102183140, LOC108633190, LOC102175670, LOC102188176	171	84	9365	4.563840155945419	0.6499207039068511	0.12198654180410744	0.11909358033839738
INTERPRO	IPR016167:FAD-bd_PCMH_sub1	3	0.19685039370078738	0.005671895936833794	LOC102171556, LOC102187632, LOC102188176	365	7	21505	25.250489236790607	0.9979820115145764	0.20626794890285566	0.2019194953512831
KEGG_PATHWAY	chx00750:Vitamin B6 metabolism	3	0.19685039370078738	0.008536501612385554	LOC102171556, LOC102187632, LOC102188176	171	8	9365	20.537280701754383	0.885708833848588	0.2159734907933545	0.21085158982592317
UP_SEQ_FEATURE	DOMAIN:2Fe-2S ferredoxin-type	3	0.19685039370078738	0.009507688910239722	LOC102171556, LOC102187632, LOC102188176	337	9	19849	19.63303659742829	0.9477612769643657	0.3264306525848972	0.3211486031903195
INTERPRO	IPR001041:2Fe-2S_ferredoxin-type	3	0.19685039370078738	0.009507874281890774	LOC102171556, LOC102187632, LOC102188176	365	9	21505	19.639269406392692	0.9999702511084076	0.3241590887982136	0.31732530415810456
INTERPRO	IPR036010:2Fe-2S_ferredoxin-like_sf	3	0.19685039370078738	0.009507874281890774	LOC102171556, LOC102187632, LOC102188176	365	9	21505	19.639269406392692	0.9999702511084076	0.3241590887982136	0.31732530415810456
UP_SEQ_FEATURE	DOMAIN:FAD-binding PCMH-type	3	0.19685039370078738	0.011752574021381345	LOC102171556, LOC102187632, LOC102188176	337	10	19849	17.66973293768546	0.9740881286822345	0.36315453726068353	0.3572782502499929
INTERPRO	IPR016166:FAD-bd_PCMH	3	0.19685039370078738	0.0117527582815252	LOC102171556, LOC102187632, LOC102188176	365	10	21505	17.675342465753424	0.9999974974575516	0.34654754824713496	0.3392417795856463
INTERPRO	IPR016169:FAD-bd_PCMH_sub2	3	0.19685039370078738	0.0117527582815252	LOC102171556, LOC102187632, LOC102188176	365	10	21505	17.675342465753424	0.9999974974575516	0.34654754824713496	0.3392417795856463
INTERPRO	IPR036318:FAD-bd_PCMH-like_sf	3	0.19685039370078738	0.0117527582815252	LOC102171556, LOC102187632, LOC102188176	365	10	21505	17.675342465753424	0.9999974974575516	0.34654754824713496	0.3392417795856463
UP_KW_LIGAND	KW-0001~2Fe-2S	3	0.19685039370078738	0.01733633084358682	LOC102171556, LOC102187632, LOC102188176	74	14	4961	14.365830115830116	0.29514790646524225	0.1733633084358682	0.1733633084358682
INTERPRO	IPR012675:Beta-grasp_dom_sf	3	0.19685039370078738	0.044414908324902816	LOC102171556, LOC102187632, LOC102188176	365	20	21505	8.837671232876712	1.0	0.9691332996493794	0.9487024418199241
GOTERM_MF_DIRECT	GO:0016491~oxidoreductase activity	5	0.32808398950131235	0.05361480926289627	VAT1, LOC102171556, LOC102187632, LOC102182333, LOC102188176	301	88	18647	3.519895801872546	0.9999999988795101	1.0	0.9865951742627346
GOTERM_MF_DIRECT	GO:0051537~2 iron, 2 sulfur cluster binding	3	0.19685039370078738	0.07415686301955762	LOC102171556, LOC102187632, LOC102188176	301	28	18647	6.637517797816801	0.9999999999996945	1.0	0.9865951742627346
KEGG_PATHWAY	chx00280:Valine, leucine and isoleucine degradation	4	0.26246719160104987	0.08111560915145487	LOC102171556, IVD, LOC102187632, LOC102188176	171	56	9365	3.9118629908103593	0.9999999994930079	1.0	0.9801587301587301
GOTERM_MF_DIRECT	GO:0051287~NAD binding	3	0.19685039370078738	0.12985460384268765	LOC102171556, LOC102187632, LOC102188176	301	39	18647	4.76539739330437	1.0	1.0	0.9865951742627346
GOTERM_MF_DIRECT	GO:0071949~FAD binding	3	0.19685039370078738	0.15194911418301588	LOC102171556, LOC102187632, LOC102188176	301	43	18647	4.32210461253187	1.0	1.0	0.9865951742627346
UP_KW_LIGAND	KW-0274~FAD	4	0.26246719160104987	0.15633511348951165	LOC102171556, IVD, LOC102187632, LOC102188176	74	93	4961	2.883464109270561	0.9666266747270882	0.7354519096149099	0.7354519096149099
KEGG_PATHWAY	chx00760:Nicotinate and nicotinamide metabolism	3	0.19685039370078738	0.16380867584150074	LOC102171556, LOC102187632, LOC102188176	171	40	9365	4.107456140350878	1.0	1.0	0.9801587301587301
UP_KW_LIGAND	KW-0285~Flavoprotein	3	0.19685039370078738	0.22063557288447297	LOC102171556, LOC102187632, LOC102188176	74	60	4961	3.352027027027027	0.9931638499896595	0.7354519096149099	0.7354519096149099
KEGG_PATHWAY	chx00380:Tryptophan metabolism	3	0.19685039370078738	0.22316275118258505	LOC102171556, LOC102187632, LOC102188176	171	49	9365	3.3530254206945935	1.0	1.0	0.9801587301587301
KEGG_PATHWAY	chx04630:JAK-STAT signaling pathway	6	0.39370078740157477	0.33000407761255757	IL22, LOC102171556, IFNG, IL26, LOC102187632, LOC102188176	171	209	9365	1.5722320154453118	1.0	1.0	0.9801587301587301
GOTERM_MF_DIRECT	GO:0005506~iron ion binding	3	0.19685039370078738	0.7528056301193125	LOC102171556, LOC102187632, LOC102188176	301	167	18647	1.1128772355620984	1.0	1.0	0.9865951742627346
UP_KW_LIGAND	KW-0408~Iron	4	0.26246719160104987	0.8594222676417127	LOC102171556, RRM2B, LOC102187632, LOC102188176	74	320	4961	0.8380067567567567	1.0	1.0	1.0
UP_KW_MOLECULAR_FUNCTION	KW-0560~Oxidoreductase	4	0.26246719160104987	0.9443673421846304	LOC102171556, LOC102187632, LOC102188176, YWHAZ	134	360	7953	0.659452736318408	1.0	1.0	1.0
Annotation Cluster 7	Enrichment Score: 1.6421401686194792
Category	Term	Count	%	PValue	Genes	List Total	Pop Hits	Pop Total	Fold Enrichment	Bonferroni	Benjamini	FDR
GOTERM_MF_DIRECT	GO:0008194~UDP-glycosyltransferase activity	5	0.32808398950131235	0.0014668711883878219	B3GNT6, LOC102168522, LOC102183140, LOC108633190, LOC102175670	301	31	18647	9.991962276283358	0.42248022130278196	0.06857622805713068	0.06747607466583981
KEGG_PATHWAY	chx00982:Drug metabolism - cytochrome P450	7	0.45931758530183725	0.0017692662301757997	LOC102171556, LOC102187632, LOC102168522, LOC102183140, LOC108633190, LOC102175670, LOC102188176	171	71	9365	5.399472860555144	0.3611086096795223	0.07460405937241288	0.07283479314223708
KEGG_PATHWAY	chx00053:Ascorbate and aldarate metabolism	5	0.32808398950131235	0.003178244904357886	KL, LOC102168522, LOC102183140, LOC108633190, LOC102175670	171	34	9365	8.053835569315446	0.55308036217057	0.11487085154322076	0.11214664162519969
INTERPRO	IPR035595:UDP_glycos_trans_CS	4	0.26246719160104987	0.0032492178560904438	LOC102168522, LOC102183140, LOC108633190, LOC102175670	365	18	21505	13.092846270928463	0.9712945493822889	0.12660345289266695	0.12393445251087837
KEGG_PATHWAY	chx00830:Retinol metabolism	7	0.45931758530183725	0.004140005619842888	LOC102171556, LOC102187632, LOC102168522, LOC102183140, LOC108633190, LOC102175670, LOC102188176	171	84	9365	4.563840155945419	0.6499207039068511	0.12198654180410744	0.11909358033839738
KEGG_PATHWAY	chx00040:Pentose and glucuronate interconversions	5	0.32808398950131235	0.004339442198565087	KL, LOC102168522, LOC102183140, LOC108633190, LOC102175670	171	37	9365	7.400821874506085	0.6672180741993006	0.12198654180410744	0.11909358033839738
INTERPRO	IPR002213:UDP_glucos_trans	4	0.26246719160104987	0.011516055850340599	LOC102168522, LOC102183140, LOC108633190, LOC102175670	365	28	21505	8.41682974559687	0.9999967502131429	0.34654754824713496	0.3392417795856463
GOTERM_MF_DIRECT	GO:0015020~glucuronosyltransferase activity	4	0.26246719160104987	0.012141728809298116	LOC102168522, LOC102183140, LOC108633190, LOC102175670	301	30	18647	8.260022148394242	0.9896295992182135	0.34930819805211505	0.34370432321705435
KEGG_PATHWAY	chx00983:Drug metabolism - other enzymes	6	0.39370078740157477	0.015718345492806318	RRM2B, DPYS, LOC102168522, LOC102183140, LOC108633190, LOC102175670	171	81	9365	4.056746805284817	0.9818362371858277	0.3615219463345453	0.3529483033384691
KEGG_PATHWAY	chx00860:Porphyrin metabolism	4	0.26246719160104987	0.06808260537788455	LOC102168522, LOC102183140, LOC108633190, LOC102175670	171	52	9365	4.212775528565002	0.9999999821150892	1.0	0.9801587301587301
KEGG_PATHWAY	chx00140:Steroid hormone biosynthesis	5	0.32808398950131235	0.07826908864743111	LOC102168522, LOC102183140, LOC108633190, LOC102169846, LOC102175670	171	89	9365	3.076746172547473	0.9999999988912068	1.0	0.9801587301587301
KEGG_PATHWAY	chx04976:Bile secretion	5	0.32808398950131235	0.13627073483595656	LOC102168522, LOC102183140, LOC108633190, LOC102175670, SLC4A4	171	109	9365	2.512205590428671	0.9999999999999999	1.0	0.9801587301587301
KEGG_PATHWAY	chx05204:Chemical carcinogenesis - DNA adducts	4	0.26246719160104987	0.1423810673362943	LOC102168522, LOC102183140, LOC108633190, LOC102175670	171	72	9365	3.0425601039636128	1.0	1.0	0.9801587301587301
KEGG_PATHWAY	chx00980:Metabolism of xenobiotics by cytochrome P450	4	0.26246719160104987	0.15090662021824142	LOC102168522, LOC102183140, LOC108633190, LOC102175670	171	74	9365	2.960328749802434	1.0	1.0	0.9801587301587301
KEGG_PATHWAY	chx01240:Biosynthesis of cofactors	4	0.26246719160104987	0.5657309682827014	LOC102168522, LOC102183140, LOC108633190, LOC102175670	171	162	9365	1.352248935094939	1.0	1.0	0.9801587301587301
KEGG_PATHWAY	chx05207:Chemical carcinogenesis - receptor activation	5	0.32808398950131235	0.5693514794591774	LOC102168522, LOC102183140, LOC108633190, MIRLET7I, LOC102175670	171	220	9365	1.244683678894205	1.0	1.0	0.9801587301587301
Annotation Cluster 8	Enrichment Score: 1.3826501639979063
Category	Term	Count	%	PValue	Genes	List Total	Pop Hits	Pop Total	Fold Enrichment	Bonferroni	Benjamini	FDR
SMART	SM00593:RUN	3	0.19685039370078738	0.03363599491735807	RUFY3, RUNDC1, RUNDC3A	183	17	10606	10.22757955641273	0.9971221549471576	1.0	1.0
INTERPRO	IPR004012:Run_dom	3	0.19685039370078738	0.044414908324902816	RUFY3, RUNDC1, RUNDC3A	365	20	21505	8.837671232876712	1.0	0.9691332996493794	0.9487024418199241
INTERPRO	IPR037213:Run_dom_sf	3	0.19685039370078738	0.044414908324902816	RUFY3, RUNDC1, RUNDC3A	365	20	21505	8.837671232876712	1.0	0.9691332996493794	0.9487024418199241
UP_SEQ_FEATURE	DOMAIN:RUN	3	0.19685039370078738	0.044415803773501156	RUFY3, RUNDC1, RUNDC3A	337	20	19849	8.83486646884273	0.9999991999664197	1.0	0.987012987012987
Annotation Cluster 9	Enrichment Score: 1.097053995010436
Category	Term	Count	%	PValue	Genes	List Total	Pop Hits	Pop Total	Fold Enrichment	Bonferroni	Benjamini	FDR
UP_SEQ_FEATURE	DOMAIN:FYVE-type	4	0.26246719160104987	0.02109511868157836	RIMS2, ZFYVE19, RUFY3, WDFY2	337	35	19849	6.731326833403985	0.9986233844052402	0.5925810611461557	0.5829923708363474
INTERPRO	IPR017455:Znf_FYVE-rel	4	0.26246719160104987	0.021099229666782262	RIMS2, ZFYVE19, RUFY3, WDFY2	365	35	21505	6.733463796477495	0.9999999999213155	0.5902374247810115	0.5777942893364988
INTERPRO	IPR000306:Znf_FYVE	3	0.19685039370078738	0.09116370272225686	ZFYVE19, RUFY3, WDFY2	365	30	21505	5.891780821917807	1.0	1.0	0.9798165137614679
SMART	SM00064:FYVE	3	0.19685039370078738	0.0931957050047022	ZFYVE19, RUFY3, WDFY2	183	30	10606	5.795628415300547	0.9999999456974523	1.0	1.0
INTERPRO	IPR011011:Znf_FYVE_PHD	5	0.32808398950131235	0.19246132534341373	PYGO1, RIMS2, ZFYVE19, RUFY3, WDFY2	365	134	21505	2.198425679820078	1.0	1.0	0.9798165137614679
INTERPRO	IPR013083:Znf_RING/FYVE/PHD	10	0.6561679790026247	0.3594728798559657	PYGO1, RIMS2, RNF19A, ZFYVE19, RUFY3, SIAH1, MDM2, BRCA1, WDFY2, RNF220	365	453	21505	1.3006138679730261	1.0	1.0	0.9798165137614679
Annotation Cluster 10	Enrichment Score: 1.0951776100058388
Category	Term	Count	%	PValue	Genes	List Total	Pop Hits	Pop Total	Fold Enrichment	Bonferroni	Benjamini	FDR
SMART	SM00239:C2	6	0.39370078740157477	0.062158719638032836	RIMS2, CPNE8, UVRAG, CAPN5, RASAL2, PLCB2	183	124	10606	2.8043363299841357	0.9999828557703441	1.0	1.0
INTERPRO	IPR035892:C2_domain_sf	7	0.45931758530183725	0.07592108442452394	LOC102184634, RIMS2, CPNE8, UVRAG, CAPN5, RASAL2, PLCB2	365	174	21505	2.3702566524956703	1.0	1.0	0.9798165137614679
UP_SEQ_FEATURE	DOMAIN:C2	6	0.39370078740157477	0.09389550931776694	RIMS2, CPNE8, UVRAG, CAPN5, RASAL2, PLCB2	337	142	19849	2.488694779955699	0.9999999999999414	1.0	0.987012987012987
INTERPRO	IPR000008:C2_dom	6	0.39370078740157477	0.09392479914970026	RIMS2, CPNE8, UVRAG, CAPN5, RASAL2, PLCB2	365	142	21505	2.4894848543314683	1.0	1.0	0.9798165137614679
Annotation Cluster 11	Enrichment Score: 1.0785298655610716
Category	Term	Count	%	PValue	Genes	List Total	Pop Hits	Pop Total	Fold Enrichment	Bonferroni	Benjamini	FDR
GOTERM_CC_DIRECT	GO:0005911~cell-cell junction	7	0.45931758530183725	0.012999735723710921	MAGI1, MPP2, MPP3, TRPC4, AMTN, FRS2, GRHL2	342	115	20342	3.6204932621408594	0.9711610205991795	1.0	1.0
INTERPRO	IPR020590:Guanylate_kinase_CS	3	0.19685039370078738	0.025938974031115617	MAGI1, MPP2, MPP3	365	15	21505	11.783561643835615	0.9999999999996472	0.6737957301892176	0.6595910539340828
INTERPRO	IPR008144:Guanylate_kin-like_dom	3	0.19685039370078738	0.04855321897651587	MAGI1, MPP2, MPP3	365	21	21505	8.416829745596868	1.0	1.0	0.9798165137614679
UP_SEQ_FEATURE	DOMAIN:Guanylate kinase-like	3	0.19685039370078738	0.04855436067856806	MAGI1, MPP2, MPP3	337	21	19849	8.414158541754981	0.9999997907575396	1.0	0.987012987012987
INTERPRO	IPR008145:GK/Ca_channel_bsu	3	0.19685039370078738	0.06174776532073412	MAGI1, MPP2, MPP3	365	24	21505	7.36472602739726	1.0	1.0	0.9798165137614679
SMART	SM00072:GuKc	3	0.19685039370078738	0.06316071435896228	MAGI1, MPP2, MPP3	183	24	10606	7.244535519125683	0.999985719904316	1.0	1.0
SMART	SM00228:PDZ	5	0.32808398950131235	0.25309049782116616	MAGI1, RIMS2, MPP2, GRIP1, MPP3	183	149	10606	1.9448417501008544	1.0	1.0	1.0
UP_SEQ_FEATURE	DOMAIN:PDZ	5	0.32808398950131235	0.2644043332044931	MAGI1, RIMS2, MPP2, GRIP1, MPP3	337	154	19849	1.9123087594897685	1.0	1.0	0.987012987012987
INTERPRO	IPR001478:PDZ	5	0.32808398950131235	0.2718528996665742	MAGI1, RIMS2, MPP2, GRIP1, MPP3	365	156	21505	1.8883912890762207	1.0	1.0	0.9798165137614679
INTERPRO	IPR036034:PDZ_sf	5	0.32808398950131235	0.2906839828951576	MAGI1, RIMS2, MPP2, GRIP1, MPP3	365	161	21505	1.8297455968688845	1.0	1.0	0.9798165137614679
Annotation Cluster 12	Enrichment Score: 1.0513330933375555
Category	Term	Count	%	PValue	Genes	List Total	Pop Hits	Pop Total	Fold Enrichment	Bonferroni	Benjamini	FDR
UP_SEQ_FEATURE	REPEAT:Solcar	4	0.26246719160104987	0.08776610880959325	SLC25A15, SLC25A26, SLC25A39, SLC25A32	337	62	19849	3.799942567244185	0.9999999999995293	1.0	0.987012987012987
INTERPRO	IPR018108:Mitochondrial_sb/sol_carrier	4	0.26246719160104987	0.08777059727799187	SLC25A15, SLC25A26, SLC25A39, SLC25A32	365	62	21505	3.8011489173663278	1.0	1.0	0.9798165137614679
INTERPRO	IPR023395:Mt_carrier_dom_sf	4	0.26246719160104987	0.09105940795496961	SLC25A15, SLC25A26, SLC25A39, SLC25A32	365	63	21505	3.7408132202652755	1.0	1.0	0.9798165137614679
Annotation Cluster 13	Enrichment Score: 1.0280915150960708
Category	Term	Count	%	PValue	Genes	List Total	Pop Hits	Pop Total	Fold Enrichment	Bonferroni	Benjamini	FDR
INTERPRO	IPR003593:AAA+_ATPase	7	0.45931758530183725	0.04988866041518552	TOR3A, RFC3, ABCD2, RAD51, KATNAL1, LONP2, ABCC11	365	156	21505	2.643747804706709	1.0	1.0	0.9798165137614679
SMART	SM00382:AAA	7	0.45931758530183725	0.05196916639062411	TOR3A, RFC3, ABCD2, RAD51, KATNAL1, LONP2, ABCC11	183	156	10606	2.600602494045117	0.9998911969457874	1.0	1.0
GOTERM_MF_DIRECT	GO:0016887~ATP hydrolysis activity	10	0.6561679790026247	0.10088076193123732	TOR3A, CCT2, RFC3, ABCD2, RAD51, ATP7B, KATNAL1, LOC102170672, LONP2, ABCC11	301	341	18647	1.8167204138697013	1.0	1.0	0.9865951742627346
UP_SEQ_FEATURE	DOMAIN:AAA+ ATPase	3	0.19685039370078738	0.29517392664285125	TOR3A, RFC3, KATNAL1	337	64	19849	2.760895771513353	1.0	1.0	0.987012987012987
Annotation Cluster 14	Enrichment Score: 0.9749956038326666
Category	Term	Count	%	PValue	Genes	List Total	Pop Hits	Pop Total	Fold Enrichment	Bonferroni	Benjamini	FDR
UP_SEQ_FEATURE	COMPBIAS:Polar residues	116	7.611548556430446	0.05351288753299366	POP1, CHRM5, LOC102182333, CSN3, SLC4A1, MYRFL, FRY, SLC4A4, BEST3, GPATCH8, RIMS2, GRIP1, BEST4, HELB, RNF19A, NIPAL2, TBC1D30, BAALC, KIF21A, SUPT20H, SLC12A6, ATXN7L3, MAGI1, AQR, COG6, MTUS2, FRS2, MITF, FRMD4B, LEMD3, EMSY, FOXP1, PYGO1, DISP2, SGO2, KATNAL1, ZFYVE19, FREM2, UBA6, SDC2, WNK4, PDS5B, RASAL2, FBXO43, FOXO1, MTDH, FAM171A2, HSPH1, ZNF706, UBR5, ABL2, BMF, SRGAP1, CD300LG, UVRAG…	337	5965	19849	1.1453976087016	0.9999999583664142	1.0	0.987012987012987
UP_SEQ_FEATURE	COMPBIAS:Basic and acidic residues	99	6.496062992125983	0.06916450863082058	POP1, ITGA2B, CHRM5, SLC4A1, SLC4A4, BEST3, GPATCH8, RIMS2, BEST4, RNF19A, TBC1D30, KIF21A, NEK3, ATXN7L3, MAGI1, POSTN, MTUS2, MITF, LEMD3, KNSTRN, EMSY, DISP2, SGO2, KATNAL1, RUFY3, TSPYL5, DHX8, SDC2, WNK4, PDS5B, RASAL2, RASGRP1, MTDH, PTDSS1, FAM171A2, HSPH1, UBR5, ABL2, DMAP1, SRGAP1, CD300LG, C10H15ORF62, SEC16B, STARD13, LOC102179113, CPSF6, NEK5, THAP12, HMGA2, TEX35, EIF2AK4, GDF6, DNAJ…	337	5061	19849	1.1521461903647898	0.9999999997591555	1.0	0.987012987012987
UP_SEQ_FEATURE	REGION:Disordered	213	13.976377952755906	0.3211230696589062	NUP107, POP1, LOC102182333, SLC4A1, CSN3, SLC4A4, GPATCH8, GPR176, NIPAL2, PROK2, KIF21A, SUPT20H, SLC12A6, ATXN7L3, VPS36, AQR, COG6, MTUS2, FRS2, KNL1, KNSTRN, LOC108637962, KATNAL1, ZFYVE19, RUFY3, KCTD18, FREM2, TSPYL5, DHX8, SDC2, WNK4, TEX26, GNS, MTDH, FAM171A2, PTDSS1, HSPH1, ZNF706, ERI3, PPY, N4BP1, VAT1, PLK3, C10H15ORF62, STARD13, RAB3IP, FZD6, THAP12, RMDN3, TEX35, EIF2AK4, GDF6, DCL…	337	12250	19849	1.0241232967964633	1.0	1.0	0.987012987012987
Annotation Cluster 15	Enrichment Score: 0.9048273639822733
Category	Term	Count	%	PValue	Genes	List Total	Pop Hits	Pop Total	Fold Enrichment	Bonferroni	Benjamini	FDR
UP_KW_BIOLOGICAL_PROCESS	KW-0132~Cell division	5	0.32808398950131235	0.08643687733360732	CCNA1, SGO2, BECN1, KATNAL1, PDS5B	87	105	5381	2.945265462506842	0.9936706461290253	1.0	1.0
GOTERM_BP_DIRECT	GO:0051301~cell division	6	0.39370078740157477	0.09253649455639726	CCNA1, SGO2, BECN1, KATNAL1, PDS5B, KNL1	321	140	18719	2.4991989319092123	1.0	1.0	0.9955307262569832
UP_KW_BIOLOGICAL_PROCESS	KW-0131~Cell cycle	6	0.39370078740157477	0.24127137290256193	CCNA1, SGO2, BECN1, KATNAL1, PDS5B, BRCA1	87	209	5381	1.7756145850519718	0.9999998073174676	1.0	1.0
Annotation Cluster 16	Enrichment Score: 0.8120874153095542
Category	Term	Count	%	PValue	Genes	List Total	Pop Hits	Pop Total	Fold Enrichment	Bonferroni	Benjamini	FDR
GOTERM_MF_DIRECT	GO:0005524~ATP binding	36	2.3622047244094486	0.00844457462780503	ABCD2, DYRK2, FLT1, DHX8, WNK4, BUB1B, ABCC11, STK3, HELB, ATP7B, TBK1, HSPH1, LOC102171189, LOC102170672, ABL2, PAK6, LONP2, DPH6, KIF21A, NEK3, PLK3, TOR3A, CCT2, NEK5, IRAK3, MYO7A, EIF2AK4, DCK, DCLK1, RAD51, ACTC1, KATNAL1, FAM20B, UBA3, SUCLG2, KIF2C	301	1428	18647	1.5617688936039533	0.958066975559239	0.28711553734537104	0.2825094057302046
GOTERM_MF_DIRECT	GO:0004674~protein serine/threonine kinase activity	9	0.5905511811023622	0.08119989208062703	PLK3, TBK1, DYRK2, WNK4, PAK6, IRAK3, NEK3, DCLK1, STK3	301	278	18647	2.00558091732594	0.9999999999999825	1.0	0.9865951742627346
UP_SEQ_FEATURE	DOMAIN:Protein kinase	14	0.9186351706036745	0.08221616027498516	PLK3, FLT1, DYRK2, NEK5, WNK4, BUB1B, IRAK3, EIF2AK4, DCLK1, STK3, TBK1, ABL2, PAK6, NEK3	337	498	19849	1.655798267252988	0.9999999999969325	1.0	0.987012987012987
INTERPRO	IPR000719:Prot_kinase_dom	14	0.9186351706036745	0.08259941856596671	PLK3, FLT1, DYRK2, NEK5, WNK4, BUB1B, IRAK3, EIF2AK4, DCLK1, STK3, TBK1, ABL2, PAK6, NEK3	365	498	21505	1.656323925840348	1.0	1.0	0.9798165137614679
GOTERM_BP_DIRECT	GO:0006468~protein phosphorylation	12	0.7874015748031495	0.10811478285688339	PLK3, FLT1, NEK5, FAM20B, WNK4, BUB1B, ABL2, PAK6, IRAK3, NEK3, DCLK1, STK3	321	421	18719	1.6621750616023263	1.0	1.0	0.9955307262569832
INTERPRO	IPR017441:Protein_kinase_ATP_BS	11	0.7217847769028871	0.11002707603274621	PLK3, TBK1, FLT1, DYRK2, NEK5, ABL2, PAK6, NEK3, EIF2AK4, DCLK1, STK3	365	376	21505	1.7236592830078694	1.0	1.0	0.9798165137614679
INTERPRO	IPR011009:Kinase-like_dom_sf	14	0.9186351706036745	0.13424496173270592	PLK3, FLT1, DYRK2, NEK5, WNK4, BUB1B, IRAK3, EIF2AK4, DCLK1, STK3, TBK1, ABL2, PAK6, NEK3	365	543	21505	1.5190595120966726	1.0	1.0	0.9798165137614679
GOTERM_MF_DIRECT	GO:0004672~protein kinase activity	5	0.32808398950131235	0.21237781512712955	NEK5, BUB1B, IRAK3, NEK3, DCLK1	301	147	18647	2.107148507243429	1.0	1.0	0.9865951742627346
SMART	SM00220:S_TKc	9	0.5905511811023622	0.3052973101397696	PLK3, TBK1, DYRK2, NEK5, WNK4, NEK3, EIF2AK4, DCLK1, STK3	183	371	10606	1.405947594008219	1.0	1.0	1.0
GOTERM_BP_DIRECT	GO:0035556~intracellular signal transduction	7	0.45931758530183725	0.40633897112953354	WNK4, HMGA2, PAK6, IRAK3, DCLK1, ASB16, STK3	321	301	18719	1.3561544591755414	1.0	1.0	0.9955307262569832
INTERPRO	IPR008271:Ser/Thr_kinase_AS	7	0.45931758530183725	0.4362729057680852	PLK3, DYRK2, NEK5, WNK4, NEK3, EIF2AK4, DCLK1	365	313	21505	1.3176506630487113	1.0	1.0	0.9798165137614679
UP_KW_MOLECULAR_FUNCTION	KW-0418~Kinase	10	0.6561679790026247	0.47181133504991807	PLK3, TBK1, FLT1, WNK4, ABL2, PAK6, NEK3, EIF2AK4, DCLK1, STK3	134	505	7953	1.175262302349638	0.9999999999999927	1.0	1.0
GOTERM_BP_DIRECT	GO:0016310~phosphorylation	7	0.45931758530183725	0.687489907346502	PLK3, TBK1, NEK5, WNK4, ABL2, PAK6, STK3	321	402	18719	1.0154290851040746	1.0	1.0	0.9955307262569832
Annotation Cluster 17	Enrichment Score: 0.8069195896143022
Category	Term	Count	%	PValue	Genes	List Total	Pop Hits	Pop Total	Fold Enrichment	Bonferroni	Benjamini	FDR
UP_KW_BIOLOGICAL_PROCESS	KW-0233~DNA recombination	4	0.26246719160104987	0.0031744385942131174	RAD51, BRCA1, HMGB1, BRCA2	87	19	5381	13.021173623714459	0.16310052521898877	0.17776856127593457	0.17776856127593457
KEGG_PATHWAY	chx03440:Homologous recombination	3	0.19685039370078738	0.17676776253818893	RAD51, BRCA1, BRCA2	171	42	9365	3.9118629908103593	1.0	1.0	0.9801587301587301
UP_KW_BIOLOGICAL_PROCESS	KW-0234~DNA repair	4	0.26246719160104987	0.24828234776694658	RAD51, BRCA1, HMGB1, BRCA2	87	108	5381	2.2907620263942103	0.9999998854313153	1.0	1.0
KEGG_PATHWAY	chx03460:Fanconi anemia pathway	3	0.19685039370078738	0.2568552496487684	RAD51, BRCA1, BRCA2	171	54	9365	3.0425601039636128	1.0	1.0	0.9801587301587301
UP_KW_BIOLOGICAL_PROCESS	KW-0227~DNA damage	4	0.26246719160104987	0.3138171801537155	RAD51, BRCA1, HMGB1, BRCA2	87	123	5381	2.011400803663209	0.999999999307163	1.0	1.0
GOTERM_BP_DIRECT	GO:0000724~double-strand break repair via homologous recombination	3	0.19685039370078738	0.3801232201981093	RAD51, BRCA1, BRCA2	321	77	18719	2.271999029008375	1.0	1.0	0.9955307262569832
UP_KW_CELLULAR_COMPONENT	KW-0158~Chromosome	5	0.32808398950131235	0.5263292089937429	SGO2, RAD51, KIF2C, BRCA1, HMGB1	194	226	11523	1.3140908676215675	0.9999999996120091	1.0	1.0
Annotation Cluster 18	Enrichment Score: 0.7725229367624631
Category	Term	Count	%	PValue	Genes	List Total	Pop Hits	Pop Total	Fold Enrichment	Bonferroni	Benjamini	FDR
GOTERM_BP_DIRECT	GO:0090090~negative regulation of canonical Wnt signaling pathway	5	0.32808398950131235	0.08484884883651347	GREM1, WNT11, FZD6, CTHRC1, STK3	321	97	18719	3.005909368275685	1.0	1.0	0.9955307262569832
KEGG_PATHWAY	chx04390:Hippo signaling pathway	6	0.39370078740157477	0.15682164170194934	MOB1B, WNT11, FZD6, GDF6, YWHAZ, STK3	171	157	9365	2.0929712817074533	1.0	1.0	0.9801587301587301
GOTERM_BP_DIRECT	GO:0060070~canonical Wnt signaling pathway	3	0.19685039370078738	0.3617255945933461	WNT11, FZD6, STK3	321	74	18719	2.3641070977519574	1.0	1.0	0.9955307262569832
Annotation Cluster 19	Enrichment Score: 0.6084572196347563
Category	Term	Count	%	PValue	Genes	List Total	Pop Hits	Pop Total	Fold Enrichment	Bonferroni	Benjamini	FDR
INTERPRO	IPR030456:TF_fork_head_CS_2	3	0.19685039370078738	0.15862172762014787	FOXB1, FOXO1, FOXP1	365	42	21505	4.208414872798434	1.0	1.0	0.9798165137614679
UP_SEQ_FEATURE	DOMAIN:Fork-head	3	0.19685039370078738	0.16461469315194183	FOXB1, FOXO1, FOXP1	337	43	19849	4.109240218066386	1.0	1.0	0.987012987012987
INTERPRO	IPR001766:Fork_head_dom	3	0.19685039370078738	0.17061804641275308	FOXB1, FOXO1, FOXP1	365	44	21505	4.017123287671233	1.0	1.0	0.9798165137614679
UP_SEQ_FEATURE	DNA_BIND:Fork-head	3	0.19685039370078738	0.17063334965000743	FOXB1, FOXO1, FOXP1	337	44	19849	4.015848394928514	1.0	1.0	0.987012987012987
SMART	SM00339:FH	3	0.19685039370078738	0.17418449299632796	FOXB1, FOXO1, FOXP1	183	44	10606	3.9515648286140093	0.9999999999999939	1.0	1.0
INTERPRO	IPR036390:WH_DNA-bd_sf	5	0.32808398950131235	0.5913015345725954	FOXB1, ETV4, VPS36, FOXO1, FOXP1	365	243	21505	1.2123005806415244	1.0	1.0	0.9798165137614679
INTERPRO	IPR036388:WH-like_DNA-bd_sf	5	0.32808398950131235	0.7031707774732707	FOXB1, ETV4, VPS36, FOXO1, FOXP1	365	281	21505	1.0483595768537024	1.0	1.0	0.9798165137614679
Annotation Cluster 20	Enrichment Score: 0.588300968998565
Category	Term	Count	%	PValue	Genes	List Total	Pop Hits	Pop Total	Fold Enrichment	Bonferroni	Benjamini	FDR
GOTERM_MF_DIRECT	GO:0004725~protein tyrosine phosphatase activity	4	0.26246719160104987	0.14568786022705632	LOC102184634, PTPRB, PTPRR, DUSP3	301	82	18647	3.021959322583259	1.0	1.0	0.9865951742627346
INTERPRO	IPR016130:Tyr_Pase_AS	4	0.26246719160104987	0.1498969005454792	LOC102184634, PTPRB, PTPRR, DUSP3	365	79	21505	2.9831801629963586	1.0	1.0	0.9798165137614679
INTERPRO	IPR000387:Tyr_Pase_dom	4	0.26246719160104987	0.21759613667893207	LOC102184634, PTPRB, PTPRR, DUSP3	365	95	21505	2.4807498197548665	1.0	1.0	0.9798165137614679
UP_SEQ_FEATURE	DOMAIN:Tyrosine specific protein phosphatases	4	0.26246719160104987	0.21761369208823733	LOC102184634, PTPRB, PTPRR, DUSP3	337	95	19849	2.479962517569889	1.0	1.0	0.987012987012987
INTERPRO	IPR029021:Prot-tyrosine_phosphatase-like	4	0.26246719160104987	0.29017982272900733	LOC102184634, PTPRB, PTPRR, DUSP3	365	111	21505	2.1231642601505616	1.0	1.0	0.9798165137614679
GOTERM_BP_DIRECT	GO:0006470~protein dephosphorylation	4	0.26246719160104987	0.3046132750160008	PTPRB, PTPRR, DUSP3, PPM1H	321	113	18719	2.0642351060017092	1.0	1.0	0.9955307262569832
INTERPRO	IPR003595:Tyr_Pase_cat	3	0.19685039370078738	0.3138999883841037	LOC102184634, PTPRB, PTPRR	365	67	21505	2.638110815784093	1.0	1.0	0.9798165137614679
SMART	SM00404:PTPc_motif	3	0.19685039370078738	0.31975089136743573	LOC102184634, PTPRB, PTPRR	183	67	10606	2.5950574993883047	1.0	1.0	1.0
GOTERM_BP_DIRECT	GO:0016311~dephosphorylation	4	0.26246719160104987	0.33269367133148026	LOC102184634, PTPRB, PTPRR, DUSP3	321	119	18719	1.960156025026833	1.0	1.0	0.9955307262569832
UP_SEQ_FEATURE	DOMAIN:Tyrosine-protein phosphatase	3	0.19685039370078738	0.4289169949580457	PTPRB, PTPRR, DUSP3	337	86	19849	2.054620109033193	1.0	1.0	0.987012987012987
Annotation Cluster 21	Enrichment Score: 0.5251439512514913
Category	Term	Count	%	PValue	Genes	List Total	Pop Hits	Pop Total	Fold Enrichment	Bonferroni	Benjamini	FDR
GOTERM_BP_DIRECT	GO:0007155~cell adhesion	6	0.39370078740157477	0.18765908260948375	POSTN, WIF1, AMBN, THBS1, GRHL2, FREM2	321	178	18719	1.9656620812769086	1.0	1.0	0.9955307262569832
GOTERM_CC_DIRECT	GO:0062023~collagen-containing extracellular matrix	5	0.32808398950131235	0.27735255828164074	POSTN, THBS1, FREM2, ANGPTL1, MATN2	342	159	20342	1.8704255397403358	1.0	1.0	1.0
UP_KW_BIOLOGICAL_PROCESS	KW-0130~Cell adhesion	4	0.26246719160104987	0.5107006154245465	POSTN, WIF1, THBS1, FREM2	87	169	5381	1.4639189281099094	1.0	1.0	1.0
Annotation Cluster 22	Enrichment Score: 0.5039766759759138
Category	Term	Count	%	PValue	Genes	List Total	Pop Hits	Pop Total	Fold Enrichment	Bonferroni	Benjamini	FDR
INTERPRO	IPR008936:Rho_GTPase_activation_prot	4	0.26246719160104987	0.23094641132769245	ARHGAP11A, STARD13, RASAL2, SRGAP1	365	98	21505	2.4048084987419625	1.0	1.0	0.9798165137614679
SMART	SM00324:RhoGAP	3	0.19685039370078738	0.3386547616722292	ARHGAP11A, STARD13, SRGAP1	183	70	10606	2.48384074941452	1.0	1.0	1.0
INTERPRO	IPR000198:RhoGAP_dom	3	0.19685039370078738	0.351059512767125	ARHGAP11A, STARD13, SRGAP1	365	73	21505	2.421279789829236	1.0	1.0	0.9798165137614679
UP_SEQ_FEATURE	DOMAIN:Rho-GAP	3	0.19685039370078738	0.351110765599503	ARHGAP11A, STARD13, SRGAP1	337	73	19849	2.4205113613267755	1.0	1.0	0.987012987012987
Annotation Cluster 23	Enrichment Score: 0.4269912930789079
Category	Term	Count	%	PValue	Genes	List Total	Pop Hits	Pop Total	Fold Enrichment	Bonferroni	Benjamini	FDR
GOTERM_BP_DIRECT	GO:0007049~cell cycle	4	0.26246719160104987	0.22175020287371244	BECN1, KATNAL1, MDM2, BRCA1	321	95	18719	2.4553533366125593	1.0	1.0	0.9955307262569832
UP_KW_BIOLOGICAL_PROCESS	KW-0131~Cell cycle	6	0.39370078740157477	0.24127137290256193	CCNA1, SGO2, BECN1, KATNAL1, PDS5B, BRCA1	87	209	5381	1.7756145850519718	0.9999998073174676	1.0	1.0
UP_KW_PTM	KW-0832~Ubl conjugation	3	0.19685039370078738	0.97871512393572	BECN1, KATNAL1, BRCA1	84	268	4007	0.5339818763326226	1.0	1.0	1.0
Annotation Cluster 24	Enrichment Score: 0.3718285321451727
Category	Term	Count	%	PValue	Genes	List Total	Pop Hits	Pop Total	Fold Enrichment	Bonferroni	Benjamini	FDR
KEGG_PATHWAY	chx04120:Ubiquitin mediated proteolysis	6	0.39370078740157477	0.13444298563780854	UBA6, UBR5, SIAH1, UBA3, MDM2, BRCA1	171	149	9365	2.2053455787118805	0.9999999999999999	1.0	0.9801587301587301
GOTERM_BP_DIRECT	GO:0016567~protein ubiquitination	7	0.45931758530183725	0.3320444903096552	CAND1, SIAH1, MDM2, FBXO43, DCAF13, RNF220, ASB16	321	277	18719	1.4736552065409314	1.0	1.0	0.9955307262569832
INTERPRO	IPR013083:Znf_RING/FYVE/PHD	10	0.6561679790026247	0.3594728798559657	PYGO1, RIMS2, RNF19A, ZFYVE19, RUFY3, SIAH1, MDM2, BRCA1, WDFY2, RNF220	365	453	21505	1.3006138679730261	1.0	1.0	0.9798165137614679
UP_KW_BIOLOGICAL_PROCESS	KW-0833~Ubl conjugation pathway	5	0.32808398950131235	0.40874651067231027	UFM1, USP15, RNF19A, MDM2, BRCA1	87	203	5381	1.5234131702621594	0.9999999999998342	1.0	1.0
INTERPRO	IPR001841:Znf_RING	5	0.32808398950131235	0.7211690135010994	RNF19A, SIAH1, MDM2, BRCA1, RNF220	365	288	21505	1.022878614916286	1.0	1.0	0.9798165137614679
GOTERM_MF_DIRECT	GO:0061630~ubiquitin protein ligase activity	5	0.32808398950131235	0.7214517661311244	NHLRC3, RNF19A, SIAH1, MDM2, RNF220	301	303	18647	1.0222799688606736	1.0	1.0	0.9865951742627346
UP_SEQ_FEATURE	DOMAIN:RING-type	5	0.32808398950131235	0.7313096428998302	RNF19A, SIAH1, MDM2, BRCA1, RNF220	337	292	19849	1.008546400552823	1.0	1.0	0.987012987012987
Annotation Cluster 25	Enrichment Score: 0.33063563860888645
Category	Term	Count	%	PValue	Genes	List Total	Pop Hits	Pop Total	Fold Enrichment	Bonferroni	Benjamini	FDR
UP_KW_BIOLOGICAL_PROCESS	KW-0507~mRNA processing	5	0.32808398950131235	0.19778326588482395	AQR, DHX8, LOC102174478, RPUSD2, PABPC1	87	144	5381	2.147589399744572	0.9999956314616251	1.0	1.0
UP_KW_BIOLOGICAL_PROCESS	KW-0508~mRNA splicing	3	0.19685039370078738	0.4619268262890296	AQR, DHX8, LOC102174478	87	97	5381	1.9129043725559902	0.9999999999999991	1.0	1.0
KEGG_PATHWAY	chx03040:Spliceosome	3	0.19685039370078738	0.707432661042206	AQR, DHX8, LOC102174478	171	135	9365	1.217024041585445	1.0	1.0	0.9801587301587301
GOTERM_BP_DIRECT	GO:0000398~mRNA splicing, via spliceosome	3	0.19685039370078738	0.7362233892532677	AQR, DHX8, LOC102174478	321	152	18719	1.1509468765371371	1.0	1.0	0.9955307262569832
Annotation Cluster 26	Enrichment Score: 0.3262897340311304
Category	Term	Count	%	PValue	Genes	List Total	Pop Hits	Pop Total	Fold Enrichment	Bonferroni	Benjamini	FDR
SMART	SM00175:RAB	5	0.32808398950131235	0.27582649758867084	RAP1B, ARL4D, RAB27A, LOC108637516, RND2	183	155	10606	1.8695575533227569	1.0	1.0	1.0
INTERPRO	IPR005225:Small_GTP-bd_dom	5	0.32808398950131235	0.3058741267019097	RAP1B, ARL4D, RAB27A, LOC108637516, RND2	365	165	21505	1.7853881278538812	1.0	1.0	0.9798165137614679
SMART	SM00174:RHO	4	0.26246719160104987	0.35835177547178815	RAP1B, RAB27A, LOC108637516, RND2	183	124	10606	1.869557553322757	1.0	1.0	1.0
SMART	SM00173:RAS	4	0.26246719160104987	0.40035348382300867	RAP1B, RAB27A, LOC108637516, RND2	183	133	10606	1.7430461399400141	1.0	1.0	1.0
INTERPRO	IPR001806:Small_GTPase	4	0.26246719160104987	0.4144664461990386	RAP1B, RAB27A, LOC108637516, RND2	365	138	21505	1.7077625570776256	1.0	1.0	0.9798165137614679
SMART	SM00176:RAN	3	0.19685039370078738	0.44189889073570776	RAP1B, RAB27A, LOC108637516	183	87	10606	1.9984925570001886	1.0	1.0	1.0
GOTERM_MF_DIRECT	GO:0003924~GTPase activity	5	0.32808398950131235	0.7378146065604616	RAP1B, ARL4D, RAB27A, LOC108637516, RND2	301	310	18647	0.9991962276283357	1.0	1.0	0.9865951742627346
GOTERM_MF_DIRECT	GO:0005525~GTP binding	6	0.39370078740157477	0.8107058858797795	RAP1B, ARL4D, RAB27A, SUCLG2, LOC108637516, RND2	301	421	18647	0.8829002296383393	1.0	1.0	0.9865951742627346
UP_KW_LIGAND	KW-0342~GTP-binding	3	0.19685039370078738	0.8726450517104716	ARL4D, LOC108637516, RND2	74	238	4961	0.845048830342948	1.0	1.0	1.0
Annotation Cluster 27	Enrichment Score: 0.32257209567085526
Category	Term	Count	%	PValue	Genes	List Total	Pop Hits	Pop Total	Fold Enrichment	Bonferroni	Benjamini	FDR
SMART	SM00326:SH3	5	0.32808398950131235	0.43549754143493147	MPP2, MPP3, ABL2, MYO7A, SRGAP1	183	196	10606	1.4784766365562618	1.0	1.0	1.0
UP_SEQ_FEATURE	DOMAIN:SH3	5	0.32808398950131235	0.4853110061061112	MPP2, MPP3, ABL2, MYO7A, SRGAP1	337	214	19849	1.3761474250533847	1.0	1.0	0.987012987012987
INTERPRO	IPR001452:SH3_domain	5	0.32808398950131235	0.49049872623765184	MPP2, MPP3, ABL2, MYO7A, SRGAP1	365	214	21505	1.3765843041864039	1.0	1.0	0.9798165137614679
INTERPRO	IPR036028:SH3-like_dom_sf	5	0.32808398950131235	0.49438795952802705	MPP2, MPP3, ABL2, MYO7A, SRGAP1	365	215	21505	1.3701815864925135	1.0	1.0	0.9798165137614679
Annotation Cluster 28	Enrichment Score: 0.3054268332363591
Category	Term	Count	%	PValue	Genes	List Total	Pop Hits	Pop Total	Fold Enrichment	Bonferroni	Benjamini	FDR
KEGG_PATHWAY	chx04310:Wnt signaling pathway	6	0.39370078740157477	0.21292915622883318	WNT11, WIF1, SIAH1, FZD6, SOST, PLCB2	171	175	9365	1.877694235588972	1.0	1.0	0.9801587301587301
KEGG_PATHWAY	chx04916:Melanogenesis	4	0.26246719160104987	0.2727090129037514	WNT11, FZD6, MITF, PLCB2	171	100	9365	2.190643274853801	1.0	1.0	0.9801587301587301
KEGG_PATHWAY	chx04371:Apelin signaling pathway	4	0.26246719160104987	0.4643261600063784	HDAC5, BECN1, PLCB2, RYR3	171	139	9365	1.5760023560099288	1.0	1.0	0.9801587301587301
KEGG_PATHWAY	chx04934:Cushing syndrome	4	0.26246719160104987	0.537100261802044	RAP1B, WNT11, FZD6, PLCB2	171	155	9365	1.413318241841162	1.0	1.0	0.9801587301587301
KEGG_PATHWAY	chx05010:Alzheimer disease	7	0.45931758530183725	0.710247421771027	BECN1, WNT11, CHRM5, FZD6, PLCB2, LOC102183616, RYR3	171	387	9365	0.9906009640811761	1.0	1.0	0.9801587301587301
KEGG_PATHWAY	chx05022:Pathways of neurodegeneration - multiple diseases	8	0.5249343832020997	0.7679891683461375	BECN1, TBK1, WNT11, CHRM5, FZD6, PLCB2, LOC102183616, RYR3	171	476	9365	0.920438350778908	1.0	1.0	0.9801587301587301
KEGG_PATHWAY	chx05016:Huntington disease	4	0.26246719160104987	0.9213704205340956	BECN1, PLCB2, POLR2K, LOC102183616	171	307	9365	0.7135645846429319	1.0	1.0	0.9801587301587301
Annotation Cluster 29	Enrichment Score: 0.25779527711635064
Category	Term	Count	%	PValue	Genes	List Total	Pop Hits	Pop Total	Fold Enrichment	Bonferroni	Benjamini	FDR
KEGG_PATHWAY	chx04630:JAK-STAT signaling pathway	6	0.39370078740157477	0.33000407761255757	IL22, LOC102171556, IFNG, IL26, LOC102187632, LOC102188176	171	209	9365	1.5722320154453118	1.0	1.0	0.9801587301587301
INTERPRO	IPR009079:4_helix_cytokine-like_core	3	0.19685039370078738	0.5380321107216743	IL22, IFNG, IL26	365	106	21505	1.6674851382786249	1.0	1.0	0.9798165137614679
KEGG_PATHWAY	chx04060:Cytokine-cytokine receptor interaction	4	0.26246719160104987	0.949044696500811	IL22, IFNG, IL26, GDF6	171	339	9365	0.6462074557090859	1.0	1.0	0.9801587301587301
Annotation Cluster 30	Enrichment Score: 0.20446571337556832
Category	Term	Count	%	PValue	Genes	List Total	Pop Hits	Pop Total	Fold Enrichment	Bonferroni	Benjamini	FDR
UP_KW_BIOLOGICAL_PROCESS	KW-0805~Transcription regulation	12	0.7874015748031495	0.502776500762558	HDAC5, ZNF770, GTF2A2, RYBP, LOC102186027, CNOT2, UBTF, HMGA2, YEATS4, MITF, BRCA1, DMAP1	87	666	5381	1.1144247695971834	1.0	1.0	1.0
UP_KW_BIOLOGICAL_PROCESS	KW-0804~Transcription	12	0.7874015748031495	0.5404525256234537	HDAC5, ZNF770, GTF2A2, RYBP, LOC102186027, CNOT2, UBTF, HMGA2, YEATS4, MITF, BRCA1, DMAP1	87	684	5381	1.0850978019762048	1.0	1.0	1.0
GOTERM_BP_DIRECT	GO:0000122~negative regulation of transcription by RNA polymerase II	7	0.45931758530183725	0.8963349651029092	HDAC5, OSR2, RYBP, CNOT2, HMGA2, DMAP1, N4BP2L2	321	533	18719	0.7658583343561689	1.0	1.0	0.9955307262569832
Annotation Cluster 31	Enrichment Score: 0.18545195922161367
Category	Term	Count	%	PValue	Genes	List Total	Pop Hits	Pop Total	Fold Enrichment	Bonferroni	Benjamini	FDR
UP_KW_DOMAIN	KW-1133~Transmembrane helix	48	3.149606299212598	0.3093621015983554	STOML3, PTPRR, GTF2A2, ABCD2, FLT1, LOC102185449, ITGA2B, B3GLCT, LOC102183140, MYRFL, TMEM53, LOC102186672, THSD1, SERTM1, BEST3, NCALD, LOC102185163, JCHAIN, MTDH, PRTG, TMEM101, SLC25A26, RNF19A, LOC102168731, LRIG1, GNRHR, KCNMB4, GCNT3, CHST14, CD300LG, KL, TMCO5A, ANKRD46, LOC102186941, PTCH2, LOC102186288, TMUB2, TMPRSS11D, DISP2, PTPRB, INAFM2, KATNAL1, RRM2B, CCPG1, B3GNT6, LRP12, FREM2,…	184	2623	10980	1.0920121334681496	0.9961206756242716	1.0	1.0
UP_KW_DOMAIN	KW-0812~Transmembrane	72	4.724409448818897	0.6428328159008876	GPR27, SLC46A3, PTPRR, ABCD2, LOC102185449, ITGA2B, LOC108633190, LOC102183140, MYRFL, TMEM53, ABCC11, SERTM1, BEST3, RXFP2, RYR3, LOC102185163, JCHAIN, LAPTM4B, TMEM101, GPR176, RNF19A, NIPAL2, GNRHR, SLC12A6, TMCO5A, ANKRD46, LOC102186941, TRPC4, SLC2A13, LEMD3, TMPRSS11D, DISP2, DCSTAMP, RRM2B, KATNAL1, B3GNT6, LOC102168522, TMEM106A, FREM2, LOC102185728, STOML3, GTF2A2, B3GLCT, LOC102186672, …	184	4376	10980	0.9818376917574121	0.9999998036308558	1.0	1.0
UP_KW_CELLULAR_COMPONENT	KW-0472~Membrane	108	7.086614173228346	0.7585524166000629	SLC46A3, NUP107, LOC102185449, ITGA2B, CHRM5, LOC108633190, LOC102183140, SLC4A1, MYRFL, SERTM1, SLC4A4, BEST3, RXFP2, LOC102185163, LOC102173866, LAPTM4B, GPR176, BEST4, RNF19A, NIPAL2, ARL6IP5, SLC12A6, MAGI1, DGAT2, ANKRD46, COG6, LOC102186941, FRS2, ALG11, LEMD3, CABS1, DISP2, LOC108637962, KATNAL1, FREM2, LOC102185728, SUCNR1, SDC2, B3GLCT, LOC102186672, MTDH, RAP1B, PTDSS1, FAM171A2, LOC102…	194	6643	11523	0.9656579827459647	1.0	1.0	1.0
UP_SEQ_FEATURE	TRANSMEM:Helical	89	5.83989501312336	0.8278364541350786	GPR27, SLC46A3, PTPRR, LOC102185449, ITGA2B, CHRM5, LOC108633190, LOC102183140, SLC4A1, MYRFL, TMEM53, ABCC11, SERTM1, SLC4A4, BEST3, RXFP2, RYR3, LOC102185163, JCHAIN, LOC102173866, LAPTM4B, TMEM101, GPR176, BEST4, ATP7B, RNF19A, NIPAL2, ARL6IP5, GNRHR, SLC12A6, TMCO5A, DGAT2, ANKRD46, LOC102186941, TRPC4, SLC2A13, AVPR1A, ALG11, LEMD3, TMPRSS11D, ANO3, DISP2, GJD2, DCSTAMP, PIGB, RRM2B, TMBIM4,…	337	5627	19849	0.9315835741093573	1.0	1.0	0.987012987012987
GOTERM_CC_DIRECT	GO:0016020~membrane	64	4.199475065616798	0.9467709251601827	LOC108633190, LOC102183140, IFI35, TMEM53, ABCC11, SERTM1, RXFP2, JCHAIN, TMEM101, SPRED1, ATP7B, RNF19A, NIPAL2, ARL6IP5, GNRHR, SLC12A6, MAGI1, TMCO5A, ANKRD46, TRPC4, SLC2A13, FRS2, AVPR1A, LEMD3, DISP2, SLC25A15, DCSTAMP, RRM2B, TMBIM4, KATNAL1, B3GNT6, LOC102168522, TMEM106A, FREM2, LOC102185728, GTF2A2, SDC2, B3GLCT, GDPD4, THSD1, NCALD, MTDH, FAM171A2, LOC102168731, LRIG1, KCNMB4, GCNT3, C…	342	4448	20342	0.8558206066725567	1.0	1.0	1.0
Annotation Cluster 32	Enrichment Score: 0.18325396519264622
Category	Term	Count	%	PValue	Genes	List Total	Pop Hits	Pop Total	Fold Enrichment	Bonferroni	Benjamini	FDR
UP_KW_MOLECULAR_FUNCTION	KW-0694~RNA-binding	11	0.7217847769028871	0.3078598927327836	RIDA, AQR, EIF4E3, CPSF6, XPOT, LOC102174478, PABPC4L, PABPC1, SRP14, GRSF1, DNAJC17	134	492	7953	1.3269475791772842	0.9999999929222566	1.0	1.0
GOTERM_CC_DIRECT	GO:1990904~ribonucleoprotein complex	4	0.26246719160104987	0.49568121014357613	PABPC4L, PABPC1, BRCA1, GRSF1	342	158	20342	1.5058109408542453	1.0	1.0	1.0
KEGG_PATHWAY	chx03015:mRNA surveillance pathway	3	0.19685039370078738	0.5286938345158274	CPSF6, PABPC4L, PABPC1	171	97	9365	1.693796346536444	1.0	1.0	0.9801587301587301
INTERPRO	IPR012677:Nucleotide-bd_a/b_plait_sf	7	0.45931758530183725	0.7177968237689074	CPSF6, PABPC4L, PABPC1, IFI35, LEMD3, GRSF1, DNAJC17	365	420	21505	0.9819634703196347	1.0	1.0	0.9798165137614679
INTERPRO	IPR035979:RBD_domain_sf	6	0.39370078740157477	0.827994790453044	CPSF6, PABPC4L, PABPC1, LEMD3, GRSF1, DNAJC17	365	411	21505	0.8601139886011399	1.0	1.0	0.9798165137614679
UP_SEQ_FEATURE	DOMAIN:RRM	5	0.32808398950131235	0.8699857435733805	CPSF6, PABPC4L, PABPC1, GRSF1, DNAJC17	337	366	19849	0.8046326474355856	1.0	1.0	0.987012987012987
INTERPRO	IPR000504:RRM_dom	5	0.32808398950131235	0.8737788171816324	CPSF6, PABPC4L, PABPC1, GRSF1, DNAJC17	365	369	21505	0.798344284812711	1.0	1.0	0.9798165137614679
SMART	SM00360:RRM	4	0.26246719160104987	0.9381357325869488	CPSF6, PABPC4L, PABPC1, GRSF1	183	344	10606	0.6739102808489007	1.0	1.0	1.0
Annotation Cluster 33	Enrichment Score: 0.14261358685653577
Category	Term	Count	%	PValue	Genes	List Total	Pop Hits	Pop Total	Fold Enrichment	Bonferroni	Benjamini	FDR
UP_SEQ_FEATURE	REPEAT:ANK	4	0.26246719160104987	0.6961263088123	ANKRD46, TRPC4, ANKRD63, ASB16	337	211	19849	1.1165708017494762	1.0	1.0	0.987012987012987
SMART	SM00248:ANK	4	0.26246719160104987	0.7122485636967008	ANKRD46, TRPC4, ANKRD63, ASB16	183	213	10606	1.0883809230611357	1.0	1.0	1.0
INTERPRO	IPR002110:Ankyrin_rpt	4	0.26246719160104987	0.7309490381675952	ANKRD46, TRPC4, ANKRD63, ASB16	365	223	21505	1.0568216720928802	1.0	1.0	0.9798165137614679
INTERPRO	IPR036770:Ankyrin_rpt-contain_sf	4	0.26246719160104987	0.7418889867049345	ANKRD46, TRPC4, ANKRD63, ASB16	365	227	21505	1.0381992637740631	1.0	1.0	0.9798165137614679
Annotation Cluster 34	Enrichment Score: 0.13963840968254085
Category	Term	Count	%	PValue	Genes	List Total	Pop Hits	Pop Total	Fold Enrichment	Bonferroni	Benjamini	FDR
INTERPRO	IPR013083:Znf_RING/FYVE/PHD	10	0.6561679790026247	0.3594728798559657	PYGO1, RIMS2, RNF19A, ZFYVE19, RUFY3, SIAH1, MDM2, BRCA1, WDFY2, RNF220	365	453	21505	1.3006138679730261	1.0	1.0	0.9798165137614679
UP_KW_LIGAND	KW-0862~Zinc	27	1.7716535433070866	0.8504938326156027	HDAC5, ZNF770, BRCA1, FBXO43, RASGRP1, GPATCH8, RIMS2, RNF19A, UBR5, ATXN7L3, POLR2K, KLF10, OSR2, MBNL1, SIAH1, THAP12, SMAD9, FOXP1, PYGO1, RYBP, ZFYVE19, RUFY3, NBR1, MDM2, MSRB3, WDFY2, RNF220	74	2027	4961	0.8929919065587542	1.0	1.0	1.0
UP_KW_LIGAND	KW-0479~Metal-binding	29	1.9028871391076114	0.9374160640532947	HDAC5, ZNF770, FLT1, BRCA1, FBXO43, GNS, RASGRP1, NCALD, GPATCH8, RIMS2, RNF19A, UBR5, POLR2K, KLF10, OSR2, SIAH1, THAP12, SMAD9, FOXP1, PYGO1, RYBP, RRM2B, ZFYVE19, RUFY3, NBR1, FAM20B, MSRB3, WDFY2, PLCB2	74	2308	4961	0.8423638109513326	1.0	1.0	1.0
GOTERM_MF_DIRECT	GO:0046872~metal ion binding	21	1.3779527559055118	0.9642211870663382	HDAC5, OSR2, POSTN, MBNL1, FLT1, SMAD9, BRCA1, GNS, GPATCH8, FOXP1, PYGO1, RIMS2, RYBP, RRM2B, ZFYVE19, RUFY3, FAM20B, MDM2, MSRB3, WDFY2, RNF220	301	1754	18647	0.7417066638381373	1.0	1.0	0.9865951742627346
Annotation Cluster 35	Enrichment Score: 0.11829982864335037
Category	Term	Count	%	PValue	Genes	List Total	Pop Hits	Pop Total	Fold Enrichment	Bonferroni	Benjamini	FDR
INTERPRO	IPR011333:SKP1/BTB/POZ_sf	4	0.26246719160104987	0.6372129908963787	BTBD19, KCNS2, KBTBD8, KCTD18	365	193	21505	1.2210944708637945	1.0	1.0	0.9798165137614679
SMART	SM00225:BTB	3	0.19685039370078738	0.8063409493398239	BTBD19, KCNS2, KBTBD8	183	175	10606	0.9935362997658082	1.0	1.0	1.0
INTERPRO	IPR000210:BTB/POZ_dom	3	0.19685039370078738	0.8090220540485066	BTBD19, KCNS2, KBTBD8	365	179	21505	0.9874492997627612	1.0	1.0	0.9798165137614679
UP_SEQ_FEATURE	DOMAIN:BTB	3	0.19685039370078738	0.809164810996563	BTBD19, KCNS2, KBTBD8	337	179	19849	0.9871359183064503	1.0	1.0	0.987012987012987
Annotation Cluster 36	Enrichment Score: 0.06871407002853033
Category	Term	Count	%	PValue	Genes	List Total	Pop Hits	Pop Total	Fold Enrichment	Bonferroni	Benjamini	FDR
UP_KW_LIGAND	KW-0106~Calcium	7	0.45931758530183725	0.7807419444373406	CPNE8, CSN1S1, PLCB2, GNS, RASGRP1, NCALD, RYR3	74	513	4961	0.9147832042568885	0.999999999999934	1.0	1.0
INTERPRO	IPR011992:EF-hand-dom_pair	4	0.26246719160104987	0.8289134988275588	PLCB2, RASGRP1, NCALD, RYR3	365	265	21505	0.8893254070819333	1.0	1.0	0.9798165137614679
GOTERM_MF_DIRECT	GO:0005509~calcium ion binding	8	0.5249343832020997	0.8871811711537626	ACER3, CABS1, THBS1, PLCB2, RASGRP1, NCALD, RYR3, MATN2	301	633	18647	0.7829404879994541	1.0	1.0	0.9865951742627346
UP_SEQ_FEATURE	DOMAIN:EF-hand	3	0.19685039370078738	0.8878969397685096	RASGRP1, NCALD, RYR3	337	219	19849	0.8068371204422585	1.0	1.0	0.987012987012987
INTERPRO	IPR002048:EF_hand_dom	3	0.19685039370078738	0.8892790281671614	RASGRP1, NCALD, RYR3	365	220	21505	0.8034246575342464	1.0	1.0	0.9798165137614679
Annotation Cluster 37	Enrichment Score: 0.06812243541754849
Category	Term	Count	%	PValue	Genes	List Total	Pop Hits	Pop Total	Fold Enrichment	Bonferroni	Benjamini	FDR
KEGG_PATHWAY	chx03010:Ribosome	4	0.26246719160104987	0.7114782040939012	RPL30, RPS8, RPL27, RSL24D1	171	201	9365	1.0898722760466673	1.0	1.0	0.9801587301587301
KEGG_PATHWAY	chx05171:Coronavirus disease - COVID-19	5	0.32808398950131235	0.7992695769781002	RPL30, TBK1, RPS8, RPL27, RSL24D1	171	300	9365	0.9127680311890838	1.0	1.0	0.9801587301587301
GOTERM_CC_DIRECT	GO:0005840~ribosome	3	0.19685039370078738	0.9005134433584383	RPS8, RPL27, RSL24D1	342	230	20342	0.7758199847444698	1.0	1.0	1.0
GOTERM_BP_DIRECT	GO:0006412~translation	4	0.26246719160104987	0.9349824294804926	ZAR1L, RPS8, RPL27, RSL24D1	321	343	18719	0.6800541311317585	1.0	1.0	0.9955307262569832
GOTERM_MF_DIRECT	GO:0003735~structural constituent of ribosome	5	0.32808398950131235	0.9533212859221629	RPL30, RPS8, MRPS31, RPL27, RSL24D1	301	482	18647	0.6426365779352367	1.0	1.0	0.9865951742627346
Annotation Cluster 38	Enrichment Score: 0.06323626113935182
Category	Term	Count	%	PValue	Genes	List Total	Pop Hits	Pop Total	Fold Enrichment	Bonferroni	Benjamini	FDR
SMART	SM00181:EGF	3	0.19685039370078738	0.8113958461842286	WIF1, THBS1, MATN2	183	177	10606	0.9823099008983976	1.0	1.0	1.0
UP_SEQ_FEATURE	DOMAIN:EGF-like	3	0.19685039370078738	0.8716494543857976	WIF1, THBS1, MATN2	337	209	19849	0.8454417673533713	1.0	1.0	0.987012987012987
INTERPRO	IPR000742:EGF-like_dom	3	0.19685039370078738	0.9135168740964064	WIF1, THBS1, MATN2	365	238	21505	0.7426614481409001	1.0	1.0	0.9798165137614679
Annotation Cluster 39	Enrichment Score: 0.06223147314776394
Category	Term	Count	%	PValue	Genes	List Total	Pop Hits	Pop Total	Fold Enrichment	Bonferroni	Benjamini	FDR
INTERPRO	IPR003591:Leu-rich_rpt_typical-subtyp	3	0.19685039370078738	0.8014717954634848	LRIG1, LRRC10, RXFP2	365	176	21505	1.0042808219178083	1.0	1.0	0.9798165137614679
SMART	SM00369:LRR_TYP	3	0.19685039370078738	0.8088831964876007	LRIG1, LRRC10, RXFP2	183	176	10606	0.9878912071535023	1.0	1.0	1.0
UP_KW_DOMAIN	KW-0433~Leucine-rich repeat	3	0.19685039370078738	0.8927896247261544	LRIG1, LRRC10, RXFP2	184	225	10980	0.7956521739130435	0.9999999999999971	1.0	1.0
INTERPRO	IPR032675:LRR_dom_sf	4	0.26246719160104987	0.9076512981266436	LRIG1, LRRC10, RXFP2, LMOD3	365	318	21505	0.741104505901611	1.0	1.0	0.9798165137614679
INTERPRO	IPR001611:Leu-rich_rpt	3	0.19685039370078738	0.9298232666924022	LRIG1, LRRC10, RXFP2	365	253	21505	0.6986301369863013	1.0	1.0	0.9798165137614679
Annotation Cluster 40	Enrichment Score: 0.05474329081427634
Category	Term	Count	%	PValue	Genes	List Total	Pop Hits	Pop Total	Fold Enrichment	Bonferroni	Benjamini	FDR
INTERPRO	IPR019775:WD40_repeat_CS	3	0.19685039370078738	0.7472675907101034	KIF21A, WDFY2, DCAF13	365	157	21505	1.1258179914492625	1.0	1.0	0.9798165137614679
INTERPRO	IPR001680:WD40_rpt	4	0.26246719160104987	0.8786582457922674	NBEA, KIF21A, WDFY2, DCAF13	365	295	21505	0.798885535175296	1.0	1.0	0.9798165137614679
SMART	SM00320:WD40	4	0.26246719160104987	0.8818837047182393	NBEA, KIF21A, WDFY2, DCAF13	183	292	10606	0.7939217007261022	1.0	1.0	1.0
INTERPRO	IPR036322:WD40_repeat_dom_sf	4	0.26246719160104987	0.9109324686750605	NBEA, KIF21A, WDFY2, DCAF13	365	321	21505	0.7341782955660819	1.0	1.0	0.9798165137614679
UP_SEQ_FEATURE	REPEAT:WD	3	0.19685039370078738	0.9346950433460841	KIF21A, WDFY2, DCAF13	337	258	19849	0.684873369677731	1.0	1.0	0.987012987012987
INTERPRO	IPR015943:WD40/YVTN_repeat-like_dom_sf	4	0.26246719160104987	0.952087096721292	NBEA, KIF21A, WDFY2, DCAF13	365	371	21505	0.6352324336299524	1.0	1.0	0.9798165137614679
Annotation Cluster 41	Enrichment Score: 0.03249918167784422
Category	Term	Count	%	PValue	Genes	List Total	Pop Hits	Pop Total	Fold Enrichment	Bonferroni	Benjamini	FDR
UP_SEQ_FEATURE	DOMAIN:PH	3	0.19685039370078738	0.9160037859455294	STAP1, RASAL2, RALGPS2	337	240	19849	0.7362388724035609	1.0	1.0	0.987012987012987
SMART	SM00233:PH	3	0.19685039370078738	0.9314180453790393	STAP1, RASAL2, RALGPS2	183	250	10606	0.6954754098360656	1.0	1.0	1.0
INTERPRO	IPR001849:PH_domain	3	0.19685039370078738	0.9363981317995189	STAP1, RASAL2, RALGPS2	365	260	21505	0.6798208640674394	1.0	1.0	0.9798165137614679
Annotation Cluster 42	Enrichment Score: 0.030895685576321594
Category	Term	Count	%	PValue	Genes	List Total	Pop Hits	Pop Total	Fold Enrichment	Bonferroni	Benjamini	FDR
INTERPRO	IPR013098:Ig_I-set	3	0.19685039370078738	0.6651931639678099	PRTG, FLT1, LRIG1	365	134	21505	1.3190554078920464	1.0	1.0	0.9798165137614679
INTERPRO	IPR003598:Ig_sub2	3	0.19685039370078738	0.9020942349619332	PRTG, FLT1, LRIG1	365	229	21505	0.7718490159717651	1.0	1.0	0.9798165137614679
SMART	SM00408:IGc2	3	0.19685039370078738	0.9075009255999613	PRTG, FLT1, LRIG1	183	229	10606	0.7592526308253992	1.0	1.0	1.0
INTERPRO	IPR003599:Ig_sub	4	0.26246719160104987	0.9860971004042121	PRTG, FLT1, LRIG1, CD300LG	365	465	21505	0.5068198556488437	1.0	1.0	0.9860971004042121
SMART	SM00409:IG	4	0.26246719160104987	0.9879419036147159	PRTG, FLT1, LRIG1, CD300LG	183	465	10606	0.49854868088606846	1.0	1.0	1.0
INTERPRO	IPR007110:Ig-like_dom	4	0.26246719160104987	0.9975170397443557	PRTG, FLT1, LRIG1, CD300LG	365	588	21505	0.40080141645699374	1.0	1.0	0.9975170397443557
UP_SEQ_FEATURE	DOMAIN:Ig-like	4	0.26246719160104987	0.997538326284264	PRTG, FLT1, LRIG1, CD300LG	337	588	19849	0.4006742162740467	1.0	1.0	0.997538326284264
INTERPRO	IPR036179:Ig-like_dom_sf	4	0.26246719160104987	0.9991304986455609	PRTG, FLT1, LRIG1, CD300LG	365	660	21505	0.35707762557077627	1.0	1.0	0.9991304986455609
INTERPRO	IPR013783:Ig-like_fold	6	0.39370078740157477	0.9994678997095986	PRTG, PTPRB, FLT1, NBR1, LRIG1, CD300LG	365	903	21505	0.3914804532835752	1.0	1.0	0.9994678997095986
Annotation Cluster 43	Enrichment Score: 0.0104609051603645
Category	Term	Count	%	PValue	Genes	List Total	Pop Hits	Pop Total	Fold Enrichment	Bonferroni	Benjamini	FDR
GOTERM_BP_DIRECT	GO:0006357~regulation of transcription by RNA polymerase II	14	0.9186351706036745	0.9461279867390645	KLF10, FOXB1, OSR2, SMAD9, MITF, HMGB1, ETV4, GRHL2, FOXO1, FOXP1, MTDH, RFXAP, SUPT20H, ATXN7L3	321	1111	18719	0.7348379697782862	1.0	1.0	0.9955307262569832
GOTERM_MF_DIRECT	GO:0000978~RNA polymerase II cis-regulatory region sequence-specific DNA binding	10	0.6561679790026247	0.987341932306108	KLF10, FOXB1, LOC102186027, SMAD9, MITF, MEOX1, MEIS2, GRHL2, FOXO1, FOXP1	301	1036	18647	0.597974576379892	1.0	1.0	0.987341932306108
GOTERM_MF_DIRECT	GO:0000981~DNA-binding transcription factor activity, RNA polymerase II-specific	9	0.5905511811023622	0.9958634962687647	KLF10, FOXB1, OSR2, LOC102186027, SMAD9, MITF, MEOX1, ETV4, FOXO1	301	1060	18647	0.5259919764307653	1.0	1.0	0.9958634962687647
Annotation Cluster 44	Enrichment Score: 0.0023811612713494565
Category	Term	Count	%	PValue	Genes	List Total	Pop Hits	Pop Total	Fold Enrichment	Bonferroni	Benjamini	FDR
UP_KW_MOLECULAR_FUNCTION	KW-0297~G-protein coupled receptor	4	0.26246719160104987	0.9580785627251188	GPR27, GPR176, FZD6, RXFP2	134	382	7953	0.6214737829178714	1.0	1.0	1.0
INTERPRO	IPR000276:GPCR_Rhodpsn	8	0.5249343832020997	0.9996975883782172	GPR27, GPR176, SUCNR1, CHRM5, GNRHR, AVPR1A, LOC102187299, RXFP2	365	1139	21505	0.4138213044367205	1.0	1.0	0.9996975883782172
UP_KW_MOLECULAR_FUNCTION	KW-0807~Transducer	10	0.6561679790026247	0.9997788660300774	GPR27, GPR176, SUCNR1, CHRM5, FZD6, GNRHR, AVPR1A, LOC102187299, PLCB2, RXFP2	134	1315	7953	0.4513364735259065	1.0	1.0	1.0
INTERPRO	IPR017452:GPCR_Rhodpsn_7TM	8	0.5249343832020997	0.9997996253743764	GPR27, GPR176, SUCNR1, CHRM5, GNRHR, AVPR1A, LOC102187299, RXFP2	365	1171	21505	0.4025127803188938	1.0	1.0	0.9997996253743764
UP_SEQ_FEATURE	DOMAIN:G-protein coupled receptors family 1 profile	8	0.5249343832020997	0.9998048181392485	GPR27, GPR176, SUCNR1, CHRM5, GNRHR, AVPR1A, LOC102187299, RXFP2	337	1171	19849	0.40238503700963185	1.0	1.0	0.9998048181392485
UP_KW_MOLECULAR_FUNCTION	KW-0675~Receptor	12	0.7874015748031495	0.9999061562327459	GPR27, GPR176, FLT1, SUCNR1, CHRM5, ITGA2B, PTCH2, FZD6, GNRHR, AVPR1A, LOC102187299, RXFP2	134	1549	7953	0.45978628484433864	1.0	1.0	1.0
GOTERM_MF_DIRECT	GO:0004930~G protein-coupled receptor activity	7	0.45931758530183725	0.9999776649008226	GPR27, GPR176, SUCNR1, FZD6, GNRHR, LOC102187299, RXFP2	301	1293	18647	0.3353837299232001	1.0	1.0	0.9999776649008226
GOTERM_BP_DIRECT	GO:0007186~G protein-coupled receptor signaling pathway	7	0.45931758530183725	0.9999982806908152	GPR27, GPR176, SUCNR1, GNRHR, AVPR1A, LOC102187299, RXFP2	321	1394	18719	0.29282818666559396	1.0	1.0	0.9999982806908152
Annotation Cluster 45	Enrichment Score: 0.0017594222014591107
Category	Term	Count	%	PValue	Genes	List Total	Pop Hits	Pop Total	Fold Enrichment	Bonferroni	Benjamini	FDR
UP_KW_DOMAIN	KW-0863~Zinc-finger	6	0.39370078740157477	0.9889395308810878	KLF10, OSR2, ZNF770, THAP12, RASGRP1, FOXP1	184	670	10980	0.5343932511356262	1.0	1.0	1.0
UP_SEQ_FEATURE	DOMAIN:C2H2-type	5	0.32808398950131235	0.9957972041931799	KLF10, OSR2, ZNF770, ZNF706, GPATCH8	337	650	19849	0.4530700753252682	1.0	1.0	0.9957972041931799
INTERPRO	IPR013087:Znf_C2H2_type	5	0.32808398950131235	0.9966649613113	KLF10, OSR2, ZNF770, ZNF706, GPATCH8	365	668	21505	0.441001558526782	1.0	1.0	0.9966649613113
INTERPRO	IPR036236:Znf_C2H2_sf	4	0.26246719160104987	0.9986093913447243	KLF10, OSR2, ZNF770, GPATCH8	365	628	21505	0.3752726638164209	1.0	1.0	0.9986093913447243
SMART	SM00355:ZnF_C2H2	3	0.19685039370078738	0.9998098534707633	KLF10, OSR2, ZNF770	183	622	10606	0.27953191713668235	1.0	1.0	1.0
